# Supplementary material for: Proteomic analysis during of spore germination of Moniliophthora perniciosa, the causal agent of witches’ broom disease in cacao
Source: BMC Microbiol. 2017 Aug 17;17:176. doi: 10.1186/s12866-017-1085-4 (PMC5561645; doi:10.1186/s12866-017-1085-4)
Supplement: Supplementary file 1 — Ratio values for each protein spot used to perform the hierarchical clustering analysis. (XLS 61 kb) [file 12866_2017_1085_MOESM1_ESM.xls]

## Sheet: Plan1
Spot number:		Protein name (Putative function):		gel3_0:		gel1_0:		gel2_0:		r 1 2hs:		r 2 2hs:		r 3 2hs:		r 1 4hs:		r 2 4hs:		r 3 4hs:
19		eukaryotic translation initiation factor 5A		1.67089		1.15852		1.96513		0.569529		0.569226		0.593128		0.779002		0.76086		0.933707
20		structural constituent of ribosome		2.17848		0		1.45791		0.68544		0.685076		0.713842		0.850948		1.44017		0.988137
25		PPIases accelerate the folding of proteins		1.07795		1.13136		1.57934		0.866547		0.866087		0.902453		0.907363		0.752917		0.915979
27		oxidoreductase activity		0.859894		1.30874		0.842843		1.14573		1.14512		1.19321		0.918103		0.754962		0.831401
32		superoxide dismutase activity		0.804246		0.694985		1.04364		1.23861		1.23795		1.28993		1.14572		0.65096		0.893966
34		hypothetical protein MPER_09632		2.46838		2.35232		1.0005		0.525109		0.52483		0.546867		0.733069		0.496962		0.351958
38		glycolipid transporter activity		1.11979		1.4911		1.27897		0.81356		0.813127		0.84727		0.807934		0.984047		0.844209
39		L-malate dehydrogenase activity		0.949912		0		0.754507		0.85406		0.853606		0.889448		1.00034		2.57416		1.12397
41		pyridoxamine-phosphate oxidase activity		0.660588		0.647049		0.947965		1.2073		1.20666		1.25732		1.11121		0.819555		1.14235
44		sequencia incompleta		1.52667		1.89212		1.74351		0.646641		0.646298		0.673435		0.682347		0.575058		0.613921
47		peroxiredoxin activity		0.750791		0.636504		0.981183		1.14938		1.14877		1.19701		1.42914		0.758099		0.94913
49		triosephosphate isomerase		0.740573		0.634149		0.950498		1.23966		1.239		1.29103		0.917479		0.920557		1.06705
55		nucleocytoplasmic transport/GTPase activity		1.80493		1.11747		1.00196		0.840468		0.840021		0.875293		0.932104		0.857659		0.730093
56		nucleotide binding		0.849591		0.987741		1.15749		0.93941		0.938911		0.978335		1.2405		1.29368		0.614339
57		hydrogen ion transporting ATP synthase activity, rotational mechanism		1.07089		1.11483		1.51566		0.76214		0.761734		0.793719		0.874375		0.978716		1.12792
58		Belongs to the peptidase T1B family./ Threonine protease		0.760822		0.96457		1.24135		1.11591		1.11532		1.16215		1.00331		0.715171		0.921392
61		catalytic activity/Putative uncharacterized protein		1.17072		1.0187		1.10157		0.899607		0.899128		0.936882		1.25374		0.842882		0.876776
67		6-phosphogluconolactonase activity		1.10859		1.06426		1.40426		0.840117		0.839671		0.874928		1.00385		0.894386		0.969934
72		Cryptococcus gattii WM276		1.3433		1.487		0.459435		1.10287		1.10228		1.14856		0.672264		1.08858		0.595708
74		actin [Ustilago maydis 521]		0.62854		0.897833		0		1.20975		1.20911		1.25988		1.24549		1.33153		1.21788
75		6-phosphogluconolactonase activity		1.40028		1.05558		1.30406		0.883498		0.883028		0.920106		0.920246		0.746964		0.886237
76		hypothetical protein MPER_15220		0.979222		0.798857		1.33828		1.17117		1.17055		1.2197		0.869244		0.68592		0.76707
77		14-3-3 protein		1.20268		1.25912		1.10413		0.992581		0.988511		1.03002		0.829738		0.669051		0.924176
78		ATP binding		1.42531		1.39868		1.44438		1.03764		1.03708		1.08063		0.604887		0.37185		0.599535
80		protein domain specific binding		1.20354		0.99679		1.45504		0.928714		0.92822		0.967196		1.02841		0.705839		0.78625
82		Ribossomal protein		1.57043		1.40456		0.466311		0.902976		0.902496		0.940391		0.757565		1.26762		0.787656
86		hydrogen ion transporting ATP synthase activity, rotational mechanism		2.04589		2.08648		2.51133		0.414938		0.414718		0.432131		0.402376		0.338986		0.353152
88		Hypothetical protein MPER_12668		0.551518		0.541444		0.78962		1.29219		1.2915		1.34573		1.04723		1.22119		0.919579
89		Hipotetical Moniliophthora perniciosa FA553		0.440137		0.508812		0.621452		1.45816		1.45738		1.51858		0.962261		0.797712		1.23551
90		GTP cyclohydrolase I activity		0.716363		0.485919		0.832683		1.21677		1.23394		1.27843		1.18024		1.01135		1.04431
92		inorganic diphosphatase activity		1.12226		1.2254		1.57631		0.764596		0.76419		0.796277		0.845194		0.857477		1.04829
93		Hypothetical protein MPER_04599		0.701626		0.545185		0.764029		1.35486		1.35414		1.411		0.860269		0.862559		1.14633
94		hypothetical protein MPER_04451		1.6188		0.820814		0		1.28063		1.27995		1.3337		0.765495		0.951318		0.949291
95		hypothetical protein MPER_12791		0.370426		0.485976		0.556792		1.17916		1.17853		1.22802		1.88465		0.920877		1.19557
97		GTPase activity		1.13781		0.784845		1.94903		0.660558		0.660207		0.687928		1.1014		0.750549		1.26767
99		F0F1-type ATP synthase, beta subunit, putative		0.409188		0.605174		0.668985		1.23192		1.23126		1.28296		1.09813		1.18339		1.28899
102		phosphoglucomutase		0.667392		0.648524		0.981695		1.19017		1.18954		1.23949		0.833715		0.923351		1.32612
107		hypothetical protein MPER_07111		0.95302		0.949053		1.10192		0.920624		0.920134		0.95877		1.17384		0.830791		1.19185
112		hypothetical protein MPER_07111		0.564857		0.517802		0.838791		1.17096		1.17034		1.21948		1.25399		0.746748		1.51704
115		Predicted protein		0.439261		0.541862		0.740737		1.26068		1.26792		1.31164		1.21264		0.846766		1.37849
119		Trpsin		0.572817		0.480945		0.792889		1.27066		1.26999		1.32332		0.972856		1.01528		1.30124
121		Ligase		0.490873		0.456389		0.559712		1.37337		1.37264		1.43027		1.26241		0.86831		1.18603
122		TAL1		1.07109		1.36255		1.46346		0.866785		0.866324		0.9027		0.934013		0.663059		0.870022
126		Nautilin-63/ chitin binding		0.545491		0.489326		0.640721		1.27519		1.27451		1.32803		1.07993		1.05411		1.3127
127		Putative uncharacterized protein/ peptidase activity		1.37003		1.3945		1.81083		0.947646		0.947142		0.986912		0.456138		0		1.0868
128		Glyceraldehyde-3-phosphate dehydrogenase/glyceraldehyde-3-phosphate dehydrogenase (NAD+) (phosphorylating) activity		0.836238		1.51827		1.55755		0.593359		0.593044		0.617945		0.60718		2.19517		0.481243
129		Malate dehydrogenase/nucleotide binding		0.989576		0.786593		0.774815		1.11388		1.11329		1.16003		1.01242		0.869972		1.17942
131		Putative uncharacterized protein/hydrolase activity, hydrolyzing O-glycosyl compounds		0.801195		0.88154		1.55091		1.03914		1.03858		1.08219		0.923589		0.687721		0.995136
135		hypothetical protein MPER_12143		1.4437		1.31435		1.25945		0.630456		0.630121		0.656579		1.00435		1.00952		1.05145
139		acyl-CoA oxidase		1.26994		1.12298		0.687197		0.926135		0.881943		0.924716		0.878173		1.12607		1.18285
141		acyl-CoA oxidase		1.93382		1.79978		2.04049		0.418612		0.418389		0.435957		0.739158		0.547187		0.666599
146		Actin-2/ATP binding		1.08963		1.19317		1.19974		0.717329		0.716948		0.747052		1.1017		1.10526		1.12918
149		Putative uncharacterized protein /transaminase activity		1.21867		0		1.29407		1.15229		1.15168		1.20003		1.47651		0.903209		0.603541
151		Predicted protein/ structural constituent of ribosome		2.60556		1.37608		0.411122		0.635228		0.63489		0.661549		0.667465		1.251		0.757107
153		Actin-2/ATP binding		1.42048		1.40782		1.64922		0.689051		0.688685		0.717602		0.675051		0.771979		0.980118
158		actin-1		0.876335		0.805073		0.82742		1.12172		1.12112		1.1682		0.861068		1.07564		1.14343
160		ATP synthase subunit beta, mitochondrial/ATP binding, calcium ion binding, hydrogen ion transporting ATP synthase activity, rotational mechanism, hydrogen-exporting ATPase activity, phosphorylative mechanism, lipoprotein particle receptor activity		1.32567		1.39754		1.52465		0.700295		0.699923		0.729312		0.872361		0.71326		1.03699
164		Actin-1/3 , /ATP binding		1.42043		1.1381		1.74639		0.553086		0.552792		0.576004		1.11026		0.972489		0.930455
165		Putative uncharacterized protein /transferase activity, transferring acyl groups other than amino-acyl groups		0.278936		0.468797		0.429319		2.3121		2.31087		1.10671		0.614096		0.619724		0.859448
168		Putative uncharacterized protein /transferase activity, transferring acyl groups other than amino-acyl groups		0.582847		0.797955		0.627729		1.22852		1.22786		1.27942		1.0196		1.11842		1.11764
169		6-phosphogluconate dehydrogenase		0.580126		0.40242		1.33536		1.02902		1.10119		1.13626		1.21996		1.03261		1.16305
170		S-adenosyl-L-homocysteine hydrolase		0.610422		0.363533		0.361987		1.15661		1.13995		1.24999		1.35731		1.60469		1.15551
171		hypothetical protein MPER_12437		0.30336		0.305156		0.682343		1.62681		1.62595		1.69422		0.809401		0.887886		1.06488
177		ATP-dependent RNA helicase eIF4A/nucleic acid binding		0.682668		0.623155		0.776209		1.22433		1.2416		1.29216		1.04136		0.771799		1.34672
182		Cdc12 like protein		0.223882		0.514046		0.369909		1.455		1.45423		1.51529		1.09903		0.892668		1.47594
184		Putative uncharacterized protein /metalloendopeptidase activity		1.36495		1.56584		1.71388		0.635159		0.634822		0.661478		0.71458		0.826548		0.882748
187		Putative uncharacterized protein/ATP binding		0.762245		0.693003		0.839036		1.07654		1.0964		1.13045		1.16375		1.14723		1.09134
188		Putative uncharacterized protein/translation elongation factor activity		1.03266		0.866577		0.956814		1.01645		1.01591		1.05856		1.15281		0.886174		1.01406
189		RAB GDP-dissociation inhibitor /Rab GDP-dissociation inhibitor activity		0.672667		0.705644		0.877814		1.16478		1.16416		1.21304		1.12683		0.908615		1.16646
190		Putative uncharacterized protein /GTP binding, structural molecule activity		1.1555		0.899197		1.31507		0.614591		0.614264		0.640056		0.848162		1.28934		1.62383
191		Putative uncharacterized protein /transferase activity, transferring alkyl or aryl (other than methyl) groups		0.660827		0		0.700965		1.34005		1.33934		1.39558		1.01248		1.17363		1.37713
195		Hypothetical protein MPER_01542		1.46744		1.59093		0.99757		0.949687		0.949182		0.989038		0.750257		0.727382		0.578511
197		ATP synthase F1, beta subunit		0.628825		0.69919		0.715596		1.27553		1.27485		1.32838		1.11046		0.932919		1.03426
199		Putative uncharacterized protein /glycine hydroxymethyltransferase activity		0.334583		0.497853		0.405457		1.67234		1.67145		1.74163		0.612942		0.498964		1.56479
200		Translation elongation factor 1-alpha/translation elongation factor activity		1.28368		1.2837		0.21063		0.769804		0.769395		0.801701		1.42473		1.59494		0.861407
203		6-phosphogluconate dehydrogenase/ decarboxylating/phosphogluconate dehydrogenase (decarboxylating) activity		1.05053		0.752558		0		1.55164		1.55082		1.61594		0.974303		0		1.50421
204		Auricularia delicata TFB-10046 SS5		0.545301		0.833402		0.922221		1.17108		1.17045		1.2196		0.998045		1.04005		1.09985
207		Moniliophthora perniciosa FA553		0.499853		0.151947		0.618168		1.90405		1.90304		1.98295		1.03066		0.909341		0
209		Putative uncharacterized protein/metalloexopeptidase activity		0.645911		0.573546		0.815802		1.18282		1.18219		1.23183		0.893959		0.899393		1.57455
210		Hypothetical protein Moror_17341		1.13088		1.26034		1.3755		0.828517		0.828076		0.862847		0.82723		0.967021		0.919585
213		Moniliophthora perniciosa FA553		0.910599		0.898907		1.28576		1.00962		1.00908		1.05145		0.823388		0.862962		1.14824
215		hypothetical protein MPER_04475 [Moniliophthora perniciosa FA553]		1.08386		0.936989		1.45779		0.785197		0.784779		0.817732		1.10944		0.943391		1.08083
217		Acyl-CoA-dehydrogenase		0.135275		0.207286		0.115951		1.58554		1.58469		1.65123		1.18072		1.02958		1.50973
223		Putative uncharacterized protein/None.		0.68546		0.441634		0.542694		1.26224		1.26157		1.31454		1.38927		1.18391		0.918678
224		Alpha-tubulin		0.906919		0.954443		0.88889		1.13208		1.13148		1.17899		0.674022		0.789711		1.34347
226		UTP-glucose-1-phosphate uridylyltransferase/UTP:glucose-1-phosphate uridylyltransferase activity		0.25052		0		0.724004		1.63997		1.6391		1.70792		1.19685		0.718805		1.12282
229		Response Regulator Receiver Signal Transduction Histidine Kinase/protein-glutamate methylesterase activity		0.827788		0.736267		0		1.19632		1.19568		1.24589		1.22765		1.21586		1.35456
231		Hypothetical protein MPER_09856		0.584342		0.384117		0.583657		1.52902		1.5282		1.59237		0.801444		0.824587		1.17226
234		Chain E, Leech-Derived Tryptase InhibitorTRYPSIN COMPLEX/serine-type endopeptidase activity		0.397252		0.601015		0.572788		1.39737		1.39662		1.45527		1.04754		0.928273		1.20387
236		Hypothetical protein MPER_04711		1.11703		0.818011		1.15007		0.94135		0.940849		0.980355		1.17044		0.948874		0.933025
239		Putative uncharacterized protein/nucleotidyltransferase activity		0.67379		0.512738		0.610162		1.32211		1.32141		1.37689		1.11262		0.99219		1.07808
242		RecName: Full=FMRFamide-7		0.577343		0.830746		0.734525		1.0752		1.07463		1.11975		1.35822		1.08774		1.14186
247		Putative uncharacterized protein /nucleotidyltransferase activity		0.298202		0.21467		0.247381		1.45379		1.48847		1.49887		1.08697		1.616		1.09564
249		hypothetical protein SCHCODRAFT_69018/succinate dehydrogenase activity		0.601054		0.375604		0.4539		1.36429		1.36357		1.42082		1.13704		1.07567		1.20805
250		Chaperonin GroL		0.643439		0.507904		0.658423		1.41373		1.41298		1.47231		0.925655		0.825676		1.13988
252		Hypothetical protein SCHCODRAFT_69018		0.59926		0.937659		0.732533		1.37964		1.37891		1.43681		0.802234		0.618009		1.11495
253		hypothetical protein SCHCODRAFT_69018 [Schizophyllum commune H4-8]/succinate dehydrogenase activity		0.636623		0.401446		0.951697		1.0861		1.08552		1.1311		1.67951		1.3078		0.720214
262		Predicted protein		0.77906		0.821265		1.01908		0.96159		0.961079		1.00143		0.953214		1.12678		1.3765
265		hypothetical protein MPER_07102 [Moniliophthora perniciosa FA553]/None.		1.0057		0.635685		0.77893		1.07139		1.07082		1.11578		1.0334		1.09835		1.18996
266		hypothetical protein SCHCODRAFT_81271 [Schizophyllum commune H4-8]/hydrogen ion transporting ATP synthase activity, rotational mechanism		0.534201		0.492974		0.661781		0.994401		0.993873		1.03561		1.17053		1.55549		1.56114
267		unfolded protein binding/hypothetical protein UM01209.1		0.910671		0.964487		1.01525		0.99288		0.992352		1.03402		0.578644		1.02657		1.48513
268		Heat shock cognate 70 / ATP binding		0.949942		0.966356		1.42642		1.03872		1.03817		1.08176		0.880825		0.739331		0.878479
287		hypothetical protein CHGG_04834 [Chaetomium globosum CBS 148.51]/ATP binding		0.908936		0.813662		0.715528		1.07177		1.0712		1.11618		0.923406		1.14478		1.23454
297		predicted protein		1.65535		1.81358		2.09642		0.505848		0.50558		0.526809		0.614545		0.709458		0.572409
325		Aspartate aminotransferase/pyridoxal phosphate binding		0.635422		0.993386		0.786254		1.30288		1.30219		1.35687		0.929445		0.725814		0.967741
337		Putative uncharacterized protein/protein disulfide oxidoreductase activity		0.803875		1.35321		0.84307		1.1326		1.132		1.17953		1.16715		0.443268		0.945297
353		predicted protein [Laccaria bicolor S238N-H82]/ATP binding		0.25147		0.378901		0		1.64022		1.63935		1.70818		1.39646		0.784666		1.20075
359		Protein F25H2.5, confirmed by transcript evidence/nucleoside diphosphate kinase activity		1.46391		1.42652		2.31029		0.621714		0.639813		0.652049		0.531556		0.705667		0.648488
362		glyceraldehyde-3-phosphate dehydrogenase		0.618846		0.518256		1.03662		1.33316		1.33245		1.3884		0.698976		0.930649		1.14264
