# Supplementary material for: Proteomic analysis during of spore germination of Moniliophthora perniciosa, the causal agent of witches’ broom disease in cacao
Source: BMC Microbiol. 2017 Aug 17;17:176. doi: 10.1186/s12866-017-1085-4 (PMC5561645; doi:10.1186/s12866-017-1085-4)
Supplement: Supplementary file 5 — Total spots identified in the MS/MS. In sequence, mw corresponds to a molecular mass values, the isoelectric point pI estimated; number of peptides by MS / MS; Score of sequence, sequence coverage and peptide sequence. All values were calculated by Mascot at http:. //www.matrixscience.com. (XLS 118 kb) [file 12866_2017_1085_MOESM5_ESM.xls]

## Sheet: Plan1
Spot number	Acession numer NCBI nr	Protein name (Putative function)	mW	pI cal. Masc	peptide n	Score	coverage %	Peptide seuqence
15	gi|61676645	14.3.3 protein ( mecanism regulatory)	28817	4.71	2	154	9	VASSDQELTVEER.N ICEDILDVLDK.H
19	gi|145228831	eukaryotic translation initiation factor 5A	18007	4.5996	1	83	7.6	(K)VHLVAIDIFTGK(K)
20	gi|169869524	structural constituent of ribosome	16396	10.34	1	61	8	IIDEVAVVPSKR
22	gi|170087590	nucleoside-triphosphatase activity	90430	4.92	6	203	7	K.GVLFYGPPGTGK.T R.FALGTSNPSALR.E R.EVDIGIPDPTGR.L R.EVDIGIPDPTGR.L R.EHFEEAMKYAR.R + Oxidation (M) R.YEMFSQNLQQSR.G + Oxidation (M)
25	gi|238596609	PPIases accelerate the folding of proteins	21614	7.77	3	108	9	K.DGTELGFGYK.G K.VLDGMDIVR.E K.VLDGMDIVR.E + Oxidation (M)
27	gi|238597794	oxidoreductase activity	19773	7.07	3	57	16	K.VAIIIYSMYGHIATMAESVK.K + 2 Oxidation (M) K.VAIIIYSMYGHIATMAESVKK.G + 2 Oxidation (M) R.YGNFPAQWK.A
32	gi|75991675	superoxide dismutase activity	22144	7.07	2	96	13	K.HHQTYVNALNAAEASYAK.A R.YLEAVGGSKL.-
34	gi|238585898	hypothetical protein MPER_09632	23860	10.47	3	206	15	R.YAAAALATNPEK.T R.EVAAALTGLK.L K.AYTYLSDVKDHK.Q
36	gi|429116	putative heat-shock protein 70 kDa, partial	55388	4.55	1	180	3	R.IINEPTAAAIAYGIDKK.S
38	gi|238565951	glycolipid transporter activity	16945	8.93	2	124	18	K.SEELAAAFTK.G R.TATEGLMWLLR.G + Oxidation (M)
39	gi|70986899	L-malate dehydrogenase activity	35876	9.08	3	75	11	K.VAVLGAAGGIGQPLSLLLK.L R.LFGVTTLDVVR.A R.IQFGGDEVVK.A
41	gi|238579796	pyridoxamine-phosphate oxidase activity	22372	5.97	5	202	22	R.YFMATK.G + Oxidation (M) K.GISTPGELR.T K.VAHSGMLVTR.S + Oxidation (M) R.AIETGVSALTK.G K.IHDLQQLIK.V
44	gi|238616305	hypothetical protein MPER_00237	7148	6.18	2	125	43	M.PLETGYYLIQNR.D R.DKYLGASEEESLVPR.R
45	gi|353235779	elated to HSP70 heat shock protein 70 (hsp70)	70700	5.9	3	141	4	R.TTPSYVSFSDTER.L R.IINEPTAAAIAYGLDK.K
47	gi|238604003	peroxiredoxin activity	13731	8.15	3	125	19	K.LDYPAVAGR.N R.LKLDYPAVAGR.N R.VLDAIQLGDKHR.I
49	gi|325662687	CRISPR-associated protein cas1	39687	9.2	8	70	12	K.GIGVNIYEVLYHYYKHDK.K K.HDKK.E K.HDKK.E K.HDKK.E R.KLQVEK.H R.TAIKLDCYK.L K.LDCYKLIK.N K.LIK.N
55	gi|71005690	nucleocytoplasmic transport/GTPase activity	24485	6.6	3	140	15	K.LVLVGDGGTGK.T R.VCENIPIVLCGNK.V K.NLQYFEISAK.S
56	gi|238588706	nucleotide binding	17163	8.76	2	70	15	K.SAVNMYSIALAR.E + Oxidation (M) R.VNCLCPGFVTTK.L
57	gi|392562483	ATPase V1/A1 complex subunit E	25622	5.65	4	220	13	K.MVAFIKQEALEK.A K.MVAFIKQEALEK.A + Oxidation (M) K.IAQSTLTNK.S R.ITLDNTLDER.L
58	gi|238604003	hypothetical protein MPER_03743	13731	8.15	3	95	21	K.LDYPAVAGR.N R.NFDEIIR.V R.VLDAIQLGDK.H
61	gi|238589203	catalytic activity/Putative uncharacterized protein	28846	5.23	5	89	26	K.EGMAAFAEK.R + Oxidation (M) R.AMEMVLTGR.T + 2 Oxidation (M) R.TISANEAADWGMISR.V + Oxidation (M) R.VVGEGEGKVIEEAVSMAK.E + Oxidation (M) K.FGQPEINLGVIPGGGGSQR.L
67	gi|302680901	6-phosphogluconolactonase activity	28823	5.87	2	109	12	R.TTIFSPEGR.L K.TMDSTTLGSEKLEFAVLTLDPETK.K + Oxidation (M)
72	gi|238610635	hypothetical protein MPER_01744	17988	9.59	4	175	27	K.TTDGYLLR.L K.FVPEAIGR.E R.SIYPLQNVYVR.K K.LMELHGETTDETGTR.I + Oxidation (M)
74	gi|71024269	actin [Ustilago maydis 521]	41674	5.56	4	76	10	K.DSYVGDEAQSK.R K.DSYVGDEAQSKR.G R.VAPEEHPVLLTEAPLNPK.A R.GYPFTTTAER.E
75	gi|238592806	6-phosphogluconolactonase activity	26464	5.7	2	85	8	R.FTVAISGGSLPK.M K.LCTDELFSK.V
76	gi|238568761	hypothetical protein MPER_15220	19779	8.88	3	100	21	K.TVQPSHVLTK.W K.GVIVVTTSSKPSR.I K.APGGPVDPVLDSIAAR.L
77	gi|170091548	14-3-3 protein	29025	4.72	25	356	49	K.VFYHK.M R.IVSSIEQK.E R.NLLSVAYK.N R.EDSVYLAK.L K.MMGDYHR.Y + 2 Oxidation (M) R.EKIESELAK.I K.GNEAQVSMIK.G + Oxidation (M) R.YLAEFATGDK.R K.HLIPSAASGESK.V K.DSADKSLEAYK.A K.DSADKSLEAYK.A R.YLAEFATGDKR.K R.IVSSIEQKEESK.G M.PESREDSVYLAK.L M.PESREDSVYLAK.L R.VASSDQELTVEER.N R.VASSDQELTVEER.N K.AASDVAVTELPPTHPIR.L K.AASDVAVTELPPTHPIR.L
78	gi|170094730	ATP binding	67109	5.49	4	261	8	R.TTPSYVAFASEER.L K.AVVTVPAYFNDSQR.L K.DAGAIAGLDVLR.I R.IINEPTAAAIAYGLDR.Q
80	gi|6692796	protein domain specific binding	29009	4.67	2	124	8	R.VASSDQELTVEER.N R.YLAEFATGDK.R
82	gi|392593057	ribosomal protein S3Ae	29643	9.89	4	195	12	K.TTDGYLLR.L K.MFEIMTR.E + 2 Oxidation (M) K.NANDSLKGR.I R.SIYPLQNVYVR.K
85	gi|320454976	ATP synthase beta subunit	53091	5.02	2	61	7	R.IFNVLGEPVDDLGPVNAGTTFPIHR.S K.TVLIMELINNIAK.A + Oxidation (M)
86	gi|241729762	hydrogen ion transporting ATP synthase activity, rotational mechanism	60811	5.63	11	380	8	TIAMDGTEGLVR.G TIAMDGTEGLVR.G + Oxidation (M) TIAMDGTEGLVRGQK.V TIAMDGTEGLVRGQK.V + Oxidation (M) R. IMNVIGEPIDER.G + Oxidation (M) R.IMNVIGEPIDER.G + Oxidation (M) IMNVIGEPIDERGPIPSDK.F R.IMNVIGEPIDERGPIPSDK.F + Oxidation (M) R.IMNVIGEPIDERGPIPSDK.F + Oxidation (M) R.IMNVIGEPIDERGPIPSDK.F + Oxidation (M) K.GGKIGLFGGAGVGK.T
88	gi|238577244	hypothetical protein MPER_12668	13013	4.88	4	101	17	R.AGIAAEYLAK.G R.AGIAAEYLAK.G K.GYKLSDNILQR.A K.LSDNILQR.A
89	gi|238591230	Hipotetical protein	14077	9.74	4	206	39	M.ATLRELELR.L K.QYGEANAEIFENSKDAAASDNTR.R R.RLFLVVSSDK.G K.LTFNQIGR.D
90	gi|134093561	GTP cyclohydrolase I activity	29267	5.6	1	68	4	R.LTEEQKGTHMSR.F + Oxidation (M)
92	gi|302695459	inorganic diphosphatase activity	33083	5.55	2	79	6	R.ATNEWFR.I R.KPPAPIDPSVSK.W
93	gi|238601242	hypothetical protein MPER_04599	23278	6.58	3	142	18	K.GHGVFDPKR.L R.IQFGGDEVVK.A K.GIVAPSYVSLTADPAGGQALTK.E
94	gi|170087348	predicted protein	57818	5.56	3	188	6	U K.VVDLLAPYAR.G U K.TVLIQELINNVAK.A R.FTQAGSEVSALLGR.I
95	gi|238576941	hypothetical protein MPER_12791	26384	9.23	3	90	12	R.ILEVLDKGK.A K.AAAVTSIVETR.D K.TFASQAALYR.L
97	gi|71005404	GTPase activity	49585	4.92	2	62	6	R.SIYVDLEPNVVDEVR.T R.LIAQVVSSITASLR.F
99	gi|522048074	F0F1-type ATP synthase, beta subunit, putative	60811	8.66	3	380	37	M.TDYLLILVSTVWVNNFVLSQFLGLCPFMGVSR.R R.RLDTAMGMGLATTFVLTLASTLSYMVSTYLLAPFGLDYLR.T R.LDTAMGMGLATTFVLTLASTLSYMVSTYLLAPFGLDYLR.T
102	gi|170087850	phosphoglucomutase	61035	5.63	3	129	6	K.FFGNLMDAGR.L + Oxidation (M) K.NQGQVITFSDGSR.V R.LSGTGSQGATVR.L
107	gi|238608426	Hypotetical protein	26620	9.61	12	262	22	R.NDGIHILNIGK.T R.IIAAVENPNDVCVISARPYGHR.A R.IIAAVENPNDVCVISARPYGHR.A K.YAANTGAQAIAGR.F R.VDHQAIR.E
109	gi|238608426	small ribosomal subunit	26620	9.61	2	125	10	K.YAANTGAQAIAGR.F R.FTPGSLTNYITR.S
112	gi|238593443	hypothetical protein MPER_07111	18178	9.5	7	302	35	R.DDLFNTNASIVR.D R.DLASAIGNVSPK.A K.GEDYEKLVYR.I R.IQYGGDEVVK.A R.IQYGGDEVVK.A R.IQYGGDEVVKAK.D K.DGAGSATLSMAYAGAK.F
115	gi|170117359	predicted protein	36315	6.42	10	129	8	K.EVENAVEIAVR.N R.EELFITSK.L K.AMLALPK.S + Oxidation (M)
121	gi|61676637	glutamine synthetase	39369	6.05	4	217	13	K.KVTDIGQLR.I K.GGFPGPQGPYYCGAGTGK.V R.DLIEAHYR.A R.HVAAQGYGYLEDR.R
122	gi|71406398	transaldolase	36595	5.96	2	72	6	K.LASTWEGIQAAR.K K.TIVMGASFR.N + Oxidation (M)
124	gi|1507725	Aspartic protease /aspartic-type endopeptidase activity	49673	7.69	2	57	2	R.YDSGASSTYK.E R.YDSGASSTYK.E
126	gi|308197112	Nautilin-63/ chitin binding	33147	9.2	1	65	6	R.SPAVSGHSSPATLNSR.M
127	gi|238578412	hypothetical protein MPER_12242	34479	5.49	7	346	27	K.ANDAILAEEK.H R.EHKVTYVAGGAAQNAAR.G R.EHKVTYVAGGAAQNAAR.G R.EGLHQVYQVK.K K.TGACAVVITGHNR.S K.SHLSSPEVAPLIDGAK.A R.IAVITHGAESTILVSSAEPDAPK.V
128	gi|70780048	Glyceraldehyde-3-phosphate dehydrogenase/glyceraldehyde-3-phosphate dehydrogenase (NAD+) (phosphorylating) activity	37133	7.07	4	160	7	R.FDGTVETK.D K.LTGLSFR.V K.ACSYDDIK.V K.ACSYDDIKVAIK.E
129	gi|238593443	Malate dehydrogenase/nucleotide binding	18178	9.5	4	129	44	R.DLASAIGNVSPK.A K.AHILVISNPVNSTVPIVAK.T R.VFGVTTLDVVR.A R.FLAGISGAAPSDTPVTVVGGHSGATIVPLLSQSSYGK.A
131	gi|238583801	Putative uncharacterized protein/hydrolase activity, hydrolyzing O-glycosyl compounds	22597	5.47	4	155	28	M.TRYWEPGTSYGHGDVVEYQGHR.Y K.KNWWDLSDER.K R.RNEYQAHGLK.A K.APAMWVYNEGTNIPR.D
135	gi|238578673	hypothetical protein MPER_12143	36086	5.47	5	177	20	R.VVFAEVPDDNAYPEPGK.T K.TLVLSVDPYMR.G + Oxidation (M) K.VIACAGSEEK.M K.MTKPSEVLAK.E + Oxidation (M) R.IIICGQISGYNTGGATPVR.Y
137	gi|238578673	hypothetical protein MPER_12143	36086	5.47	5	106	22	K.TLVLSVDPYMR.G K.TLVLSVDPYMR.G + Oxidation (M) R.VVFAEVPDDNAYPEPGK.T K.KGEVVFVSTGAGPVGSLVIQLAK.R K.GEIKYTEEIENGLETVGEAIYK.Q
139	gi|58262444	acyl-CoA oxidase	47644	6.02	1	59	2	K.IAIEILNEGR.I
141	gi|302686514	hypothetical protein SCHCODRAFT_85085	90228	261	8	261	5	R.ELVELPLRHPQLFK.S R.ELVELPLRHPQLFK.S R.GILMFGPPGTGK.T R.GILMFGPPGTGK.T + Oxidation (M) R.VVSQLLTLMDGLK.A R.VVSQLLTLMDGLKAR.S R.VVSQLLTLMDGLKAR.S + Oxidation (M) R.VVSQLLTLMDGLKAR.S + Oxidation (M)
146	gi|299755136	succinate-CoA ligase	45011	5.91	3	86	5	K.LLNSYGIPTPK.S K.LLNSYGIPTPK.S R.ICNAVMLAER.R + Oxidation (M)
149	gi|238593028	transaminase activity	17324	5.26	1	60	6	K.LILGSDSQAITEGR.V
151	gi|170095049	structural constituent of ribosome	29347	9.07	3	90	12	R.AELNEFFTR.E R.ATHTQEVLGEK.G R.GLSAIAQCESLR.Y
153	gi|14194452	Actin-2/ATP binding	41979	5.31	19	768	39	K.AGFAGDDAPR.A R.AVFPSIVGRPR.H R.HQGVMVGMGQK.D + Oxidation (M) R.HQGVMVGMGQK.D + 2 Oxidation (M) K.DSYVGDEAQSK.R K.DSYVGDEAQSKR.G K.YPIEHGIVTNWDDMEK.I + Oxidation (M) K.YPIEHGIVTNWDDMEK.I + Oxidation (M) K.IWHHTFYNELR.V R.VAPEEHPVLLTEAPLNPK.A R.VAPEEHPVLLTEAPLNPK.A R.GYSFTTTAER.E K.SYELPDGQVITIGNER.F K.ELTSLSPSSMK.V K.ELTSLSPSSMK.V + Oxidation (M) K.IVAPPER.K K.IVAPPERK.Y K.QEYDESGPGIVHR.K K.QEYD…
158	gi|393215294	actin 1	41987	5.31		749	31	K.AGFAGDDAPR.A K.AGFAGDDAPR.A R.AVFPSIVGRPR.H R.HQGVMVGMGQK.D + Oxidation (M) R.HQGVMVGMGQK.D + 2 Oxidation (M) K.DSYVGDEAQSK.R K.DSYVGDEAQSKR.G K.IWHHTFYNELR.V R.VAPEEHPVLLTEAPLNPK.A R.VAPEEHPVLLTEAPLNPK.A R.VAPEEHPVLLTEAPLNPK.A R.GYPFTTTAER.E R.GYPFTTTAER.E R.GYPFTTTAER.E K.ELTSLSPSSMK.V K.ELTSLSPSSMK.V + Oxidation (M) K.VKIVAPPER.K K.IVAPPER.K K.IVAPPERK.Y K.QEYDESGPGIVHR.K K.QEYDESGPGIVHR.K K…
160	gi|1374715	ATP synthase subunit beta, mitochondrial/ATP binding, calcium ion binding, hydrogen ion transporting ATP synthase activity, rotational mechanism, hydrogen-exporting ATPase activity, phosphorylative mechanism, lipoprotein particle receptor activity	51171	4.92	9	332	15	R.TIAMDGTEGLVR.G R.TIAMDGTEGLVR.G + OXIDIDATION (M) R.TIAMDGTEGLVR.G + OXIDIDATION (M) R.TIAMDGTEGLVR.G + OXIDIDATION (M) R.TIAMDGTEGLVR.G + OXIDIDATION (M) K.IGLFGGAGVGK.G K.VALVYGQMNEPPGAR.A R.FTQAGSEVSALLGR.I K.LVPLKETIK.G
162	gi|393215294	Actin 1	41987	5.31	8	347	19	K.DSYVGDEAQSK.R K.DSYVGDEAQSKR.G R.VAPEEHPVLLTEAPLNPK.A R.GYPFTTTAER.E U K.ELTSLSPSSMK.V + Oxidation (M) K.IVAPPER.K K.IVAPPERK.Y K.QEYDESGPGIVHR.K
164	gi|6628	Actin-1/3 , /ATP binding	42024	5.30	3	71	10	K.AGFAGDDAPR.A K.DSYVGDEAQSKR.G R.VAPEEHPVLLTEAPLNPK.A
165	gi|238565140	/transferase activity, transferring acyl groups other than amino-acyl groups	16427	9.87	10	429	54	R.AKQDTFAALSFQK.A K.QDTFAALSFQK.A R.FAPEILPIK.A K.LKPAFTK.D K.DGSTHAGNASQVSDGAAAVLLAR.R K.DGSTHAGNASQVSDGAAAVLLAR.R K.KLGLPIVGK.F K.LGLPIVGK.F K.FVAAQVVGVPPNIMGVGPAYAIPK.V + Oxidation (M) K.FVAAQVVGVPPNIMGVGPAYAIPK.V + Oxidation (M)
168	gi|238565140	/transferase activity, transferring acyl groups other than amino-acyl groups	16427	9.87	2	72	23	R.AKQDTFAALSFQK.A K.DGSTHAGNASQVSDGAAAVLLAR.R K.DGSTHAGNASQVSDGAAAVLLAR.R
169	gi|169844380	6-phosphogluconate dehydrogenase	53846	6.17	23	466	17	K.GLLFVGSGVSGGEEGAR.Y K.GLLFVGSGVSGGEEGAR.Y K.GLLFVGSGVSGGEEGAR.Y K.GLLFVGSGVSGGEEGAR.Y K.GLLFVGSGVSGGEEGAR.Y K.GLLFVGSGVSGGEEGAR.Y K.GLLFVGSGVSGGEEGAR.Y K.GLLFVGSGVSGGEEGAR.Y K.FKDDDGEHVVNK.I R.CLSAIKEER.V K.IISYTQGFMLMR.E K.IISYTQGFMLMR.E + Oxidation (M) K.IISYTQGFMLMR.E + 2 Oxidation (M) K.IISYTQGFMLMR.E + 2 Oxidation (M) R.SEIVPANLLQAQR.D R.SEIVPANLLQAQR.D R.SEIVPANLLQAQR.D R.SEIVPANLLQAQR.D …
170	gi|302677927	S-adenosyl-L-homocysteine hydrolase	47366	5.83	10	328	18	K.VADVSLAAFGR.K K.VPAINVNDSVTK.S K.SKFDNLYGCR.E R.ESLVDGIKR.A R.ESLVDGIKR.A R.ATDVMLAGK.V + Oxidation (M) K.VAVVAGFGDVGK.G R.HIILLAEGR.L R.HIILLAEGR.L K.ELDEEVAR.A
171	gi|238577896	hypothetical protein MPER_12437	44352	6.37	5	170	15	K.LGDVYVNDAFGTAHR.A K.VSIGNSLFDAPGSEK.V R.ELYKQTVLEAK.T K.ALLDANIEAAR.N K.VLPGVAELSEK.Q
174	gi|238585247	ATP synthase subunit alpha/proton-transporting ATPase activity, rotational mechanism	38935	9.33	4	205	16	R.TGQIVDVPVGPGLLGR.V R.VVDALGDPIDGKGPIEAAER.R K.TAVAIDTILNQR.R K.HALIIYDDLSK.Q
177	gi|169869158	ATP-dependent RNA helicase eIF4A/nucleic acid binding	45456	5.15	5	254	14	R.GIYAYGFERPSAIQQR.A K.GHDVIAQAQSGTGK.T K.GTQALILAPTR.E R.EVLMKEFR.S + Oxidation (M) R.VLITTDLLAR.G
178	gi|238566324	/translation elongation factor activity	20427			64
181	gi|170096756	Adenosylhomocysteinase/adenosylhomocysteinase activity	47098	5.88	3	86	6	R.ESLVDGIKR.A R.SNVFVTTTGNR.D R.HIILLAEGR.L
182	gi|398392944	cdc12 like protein	44197	8.55	3	122	8	M.AESLSPIGIANLPNQR.H M.AESLSPIGIANLPNQR.H R.VNLIPVVAK.A R.VNLIPVVAK.A K.FKEEEEQLR.K
183	gi|288905378	O-acetylhomoserine (Thiol)-lyase /lyase activity	46511	5.02	1	64	2	R.IGNPTVAVFEDR.L
184	gi|238611335	metalloendopeptidase activity	16273	4.59	2	77	14	.VKPAFVGSEVR.I R.SLGASPLLSSR.L
187	gi|238600618	ATP binding	26977	5.16	2	111	14	K.KSETFSTYADNQPGVLIQVYEGER.A K.NGLESFAYNLR.N
188	gi|238566324	translation elongation factor activity	20427	8.80	4	159	26	R.HLETIVNQPK.L K.QVYGETNYVEK.G K.AKEEDDDDDEPSVPAEPK.V K.SSFNLEDWKR.A
189	gi|390604703	rab GDP-dissociation inhibitor [Punctularia strigosozonata HHB-11173 SS5]	50272	5.24	8	337	18	R.NDYYGGDSASLNLTQLYR.K R.DRDYAVDLVPK.F K.QIAGSFVYR.D K.QIAGSFVYRDGK.I R.SPLMGLFEK.R R.SPLMGLFEK.R + Oxidation (M) K.SPYIYPLYGLGELPQSFAR.L K.AKQVIGDPSYFGAGK.A K.QVIGDPSYFGAGK.A
190	gi|238614748	GTP binding, structural molecule activity	18573	6.63	2	76	16	K.NLNIQSPGLTNLNR.L R.LIAQVVSSITASLR.F
191	gi|238573081	Transferase activity, transferring alkyl or aryl (other than methyl) groups	11457	7.90	1	82	12	K.FAETFGNLAFAVK.V
195	gi|238611335	hypothetical protein MPER_01542	16387	4.59	2	80	14	-.VKPAFVGSEVR.I R.SLGASPLLSSR.L
197	gi|393245698	ATP synthase F1, beta subunit	58080	5.89	64	191	14	R.LVLEVASHLGENSVR.T R.LVLEVASHLGENSVR.T R.TIAMDGTEGLVR.G R.TIAMDGTEGLVR.G + Oxidation (M) R.IMNVIGEPIDER.G + Oxidation (M) R.IMNVIGEPIDERGPIK.A + Oxidation (M) K.IGLFGGAGVGK.T K.VALVFGQMNEPPGAR.A K.VALVFGQMNEPPGAR.A + Oxidation (M) R.EHYDVATATQK.I
199	gi|238583897	/glycine hydroxymethyltransferase activity	29799	6.62	5	258	11	R.LIICGASAYPR.D K.DLENAKDLEK.R K.QVVANAR.A K.NAVSGDASAQVPGGIR.L K.NAVSGDASAQVPGGIR.L
200	gi|67043884	Translation elongation factor 1-alpha/translation elongation factor activity	35859	8.53	2	89	9	K.IGGIGTVPVGR.V K.LVPSKPMCTETYAEYPPLGR.F
203	gi|169844380	6-phosphogluconate dehydrogenase/ decarboxylating/phosphogluconate dehydrogenase (decarboxylating) activity	53846	6.17	5	157	10	K.GLLFVGSGVSGGEEGAR.Y K.IISYTQGFMLMR.E + 2 Oxidation (M) R.SEIVPANLLQAQR.D R.DYFGAHTFR.V
204	gi|393245698	ATP synthase F1, beta subunit	58080	5.89	8	450	18	R.LVLEVASHLGENSVR.T R.TIAMDGTEGLVR.G + Oxidation (M) R.IMNVIGEPIDER.G + Oxidation (M) K.VVDLLAPYAR.G K.VALVFGQMNEPPGAR.A + Oxidation (M) R.FTQAGSEVSALLGR.I R.EHYDVATATQK.I R.EHYDVATATQK.I K.LVPLKDTVR.S
207	gi|238585247	hipotetical protein	38935	9.33	56	798	47	R.IAGTSVGGNVEETGR.V R.IAGTSVGGNVEETGR.V R.IAGTSVGGNVEETGR.V R.IAGTSVGGNVEETGR.V R.IAGTSVGGNVEETGR.V R.IAGTSVGGNVEETGR.V R.IAGTSVGGNVEETGR.V R.VLSVGDGIGR.V R.VLSVGDGIGR.V K.NVQAEEMVEFSSGVR.G + Oxidation (M) R.TGQIVDVPVGPGLLGR.V R.TGQIVDVPVGPGLLGR.V R.TGQIVDVPVGPGLLGR.V R.TGQIVDVPVGPGLLGR.V R.TGQIVDVPVGPGLLGR.V R.TGQIVDVPVGPGLLGR.V R.TGQIVDVPVGPGLLGR.V R.TGQIVDVPVGPGLLGR.V R.TGQIVDVPVGPGLLGR.V R.TG…
209	gi|336366127	hypothetical protein SERLA73DRAFT_188396	54135	7.69	3	137	8	R.GSLGGTCLNVGCIPSK.A R.IVIDDQFNTSVK.N R.TTHAHPTLSEAFK.E
210	gi|630173551	hypothetical protein Moror_17341	57098	5.19	4	204	8	R.EFLLEQGIVAPK.G R.SYLEEKGVLK.A R.TAAYLTWPDAR.L K.GFPEQKLPR.T
213	gi|238585247	Moniliophthora perniciosa FA553	38935	9.33	3	216	11	R.IAGTSVGGNVEETGR.V R.TGQIVDVPVGPGLLGR.V K.TAVAIDTILNQR.R
215	gi|238601659	hypothetical protein MPER_04475	36552	6.35	4	126	14	R.TPVITYGLR.G R.MVHEPMTDLIALMSK.L + 3 Oxidation (M) R.LVPPQTPANVNPLVK.K K.KYIDSEFAK.L
217	gi|170099379	acyl-CoA-dehydrogenase, peroxisomal	57898	8.04	9	151	7	R.GYGDGLLGGK.V K.TEDGFTVILVER.G K.TEDGFTVILVER.G K.TEDGFTVILVER.G K.TEDGFTVILVER.G K.TEDGFTVILVER.G K.TEDGFTVILVER.G K.LAGQIAFLK.S K.LAGQIAFLK.S K.FIEHYHR.T
223	gi|238603349	hypothetical protein MPER_03935	20501	5.87	2	169	14	K.SLQSTGGDHLATAEK.N K.RYPWFVSDVTK.A
224	gi|169861658	Coprinopsis cinerea okayama	49695	5.13	14	225	13	R.SLFHPETLVTGK.E R.LSTDYGKK.S K.DVNAAVAIIK.T K.LGICNEPPAHVPGGDLAK.V R.LDHKFDLLYSK.R
226	gi|170097792	UTP-glucose-1-phosphate uridylyltransferase/UTP:glucose-1-phosphate uridylyltransferase activity	56858	8.49	9	343	17	K.GGTLIDYDGSIR.L R.LLEIAQVPSEHVEDFK.S R.LLEIAQVPSEHVEDFK.S K.SCSDLLLIK.S K.SDIYSLQHGQLVINEQR.M K.SDIYSLQHGQLVINEQR.M R.MFETTPVIK.L + Oxidation (M) R.GTVIVVANEGQR.I R.IDIPDGCILENR.L
229	gi|75910334	Response Regulator Receiver Signal Transduction Histidine Kinase/protein-glutamate methylesterase activity	49964	5.33	7	79	19	K.SSTK.H R.NFSR.S K.VFFDIREGINSTLIILSHR.L K.QEEELLIVTFKDSGVGMSAETQK.Q K.QIFEQFFTTKPSGKGMGLGLSISR.Q K.GMGLGLSISR.Q K.GMGLGLSISRQIIEEQHNGR.L + Oxidation (M)
231	gi|238585247	hypothetical protein MPER_09856	38935	9.33	11	525	29	R.IAGTSVGGNVEETGR.V R.GMCLNLEADNVGVSIFGNDR.L + Oxidation (M) R.TGQIVDVPVGPGLLGR.V R.VVDALGDPIDGK.G R.VVDALGDPIDGKGPIEAAER.R K.TAVAIDTILNQR.R K.TAVAIDTILNQR.R K.TAVAIDTILNQR.R K.HALIIYDDLSK.Q R.EAYPGDVFYLHSR.L
233	gi|238585247	hypothetical protein/hydrogen ion transporting ATP synthase activity, rotational mechanism proton-transporting ATPase activity, rotational mechanism	38935	9.33	5	298	18	R.VLSVGDGIGR.V R.VVDALGDPIDGKGPIEAAER.R K.TAVAIDTILNQR.R K.HALIIYDDLSK.Q R.EAYPGDVFYLHSR.L
234	gi|3318722	Chain E, Leech-Derived Tryptase InhibitorTRYPSIN COMPLEX/serine-type endopeptidase activity	24142	8.26	4	191	17	R.LGEHNIDVLEGNEQFINAAK.I R.LGEHNIDVLEGNEQFINAAK.I K.LSSPATLNSR.V K.LSSPATLDSRVATVSLPR.S
236	gi|238600895	hypothetical protein MPER_04711	19701	9.81	3	149	20	K.KWEPPLPTR.V K.LPPVYPTTR.C R.IKDYLLLEEEFIQNQER.L
239	gi|238590475	/nucleotidyltransferase activity	21068	6.11	7	391	47	K.FWPQLSESEQK.S K.SLLDQLDALDIER.V R.IYNNAVSAEAR.A R.AGDPNAPQVLIEPLPK.D K.SLFQYQAER.I R.LQTVAELEFKK.S K.SAGSVIIPWYVMTSGPTR.R + Oxidation (M)
240	gi|238608124	hypothetical protein MPER_02477	30472	4.89	2	65	8	R.DIATAYQQLGEHK.N R.AQNDEEYHR.S
242	gi|229485425	FMRFamide-7	972	5.91	1	28	87	GSNDFMR.F + Oxidation (M)
247	gi|238590475	Nucleotidyltransferase activity	21068	6.11	3	132	21	K.SLLDQLDALDIER.V R.IYNNAVSAEAR.A R.AGDPNAPQVLIEPLPK.D
249	gi|302681769	succinate dehydrogenase activity	62272	8.11	14	508	16	K.LFFEDTKK.S R.SGDAVNWLQNK.F K.FGLDLSK.V R.GGAQFPGMVITYAQMER.L + Oxidation (M) R.GGAQFPGMVITYAQMER.L + Oxidation (M) R.GGAQFPGMVITYAQMER.L + 2 Oxidation (M) R.GGAQFPGMVITYAQMER.L + 2 Oxidation (M) K.FLAAEALR.G R.FVDELQHR.D K.EIEWHCK.H R.LGGSSLLGCVVFGR.V R.LGGSSLLGCVVFGR.V R.DATEEFNMLHDPK.V R.DATEEFNMLHDPK.V + Oxidation (M)
250	gi|390594669	chaperonin GroL	62301	5.38	15	532	18	K.GVDVLADAVSVTLGPK.G R.NVIIEQSFGGPK.I R.NVIIEQSFGGPK.I K.DKFENLGAR.L R.LVQDVAQK.T K.TNEIAGDGTTTATVLAR.A K.TNEIAGDGTTTATVLAR.A K.TNEIAGDGTTTATVLAR.A K.APGFGDNRK.N K.VGGASEVEVGEK.K K.VGGASEVEVGEKK.D K.DRYDDALNATR.A R.AAVEEGILPGGGVALLK.A R.AAVEEGILPGGGVALLK.A R.AAVEEGILPGGGVALLK.A
252	gi|302681769	hypothetical protein SCHCODRAFT_69018	62272	8.11	15	350	13	K.LFFEDTKK.S K.LFFEDTKK.S R.SGDAVNWLQNK.F R.GGAQFPGMVITYAQMER.L + Oxidation (M) R.GGAQFPGMVITYAQMER.L + Oxidation (M) R.GGAQFPGMVITYAQMER.L + Oxidation (M) R.GGAQFPGMVITYAQMER.L + 2 Oxidation (M) R.GGAQFPGMVITYAQMER.L + 2 Oxidation (M) K.FLAAEALR.G R.FVDELQHR.D R.LGGSSLLGCVVFGR.V R.LGGSSLLGCVVFGR.V R.LGGSSLLGCVVFGR.V R.LGGSSLLGCVVFGR.V R.DATEEFNMLHDPK.V + Oxidation (M)
253	gi|302681769	hypothetical protein SCHCODRAFT_69018 succinate dehydrogenase activity	62272	8.11	7	233	4	R.SGDAVNWLQNK.F R.LGGSSLLGCVVFGR.V
262	gi|170094730	predicted protein	68830	5.49	3	115	4	R.TTPSYVAFASEER.L K.DAGAIAGLDVLR.I
263	gi|299754101	heat shock protein	67280	5.33	5	278	10	K.NTVFDAKR.L K.AVVTVPAYFNDSQR.L R.IINEPTAAAIAYGLDR.Q K.IQSLVSEYFGGR.Q R.LLGEFELTGIPPMPR.G + Oxidation (M)
265	gi|238593465	hypothetical protein MPER_07102	8983	9.70	2	67	29	K.IGQSPFVLVVESFNQK.T R.FGTWLIER.Q
266	gi|302692408	hypothetical protein SCHCODRAFT_81271	68105	5.48	5	164	7	R.VGHDELVGEVIR.I R.GINTDALDR.S R.ALGTITHIAEK.G R.TTLVANTSNMPVAAR.E + Oxidation (M)
267	gi|71005380	unfolded protein binding/hypothetical protein UM01209.1	72321	5.63	4	201	3	K.ESGLDLSKDR.M K.MVADAEQYAEADK.A + Oxidation (M) K.MVADAEQYAEADKAR.K + Oxidation (M) K.MVADAEQYAEADKAR.K + Oxidation (M)
268	gi|299753594	Heat shock cognate 70 / ATP binding	70717	5.09	16	748	20	R.VEIIANDQGNR.T R.TTPSYVSFSESER.L R.TTPSYVSFSESER.L K.DAGTISGLNVLR.I R.IINEPTAAAIAYGLDK.Q K.ATAGDTHLGGEDFDNR.L K.ATAGDTHLGGEDFDNR.L R.STLDPVEK.V K.IDKANVHEIVLVGGSTR.I K.IDKANVHEIVLVGGSTR.I K.ANVHEIVLVGGSTR.I K.LVSDFFNGKEPNK.S R.NTTVPTKK.S K.FELSGIPPAPR.G K.FELSGIPPAPR.G R.ITITNDKGR.L
270	gi|148271329	molecular chaperone DnaK /unfolded protein binding	67112	4.65	2	147	4	R.TTPSVVAFTK.D R.IINEPTAAALAYGLDR.G
278	gi|390598102	heat shock cognate 70	70364	5.13	6	229	12	K.DAGTISGLNVLR.I R.IINEPTAAAIAYGLDKK.V K.ATAGDTHLGGEDFDNR.L R.LVNHFVQEFK.R K.IDKANVHEIVLVGGSTR.I R.ITITNDKGR.L
284	gi|299738966	aconitase/aconitate hydratase activity	84985	6.23	3	130	3	R.IEDNLAIVR.E K.GGTGAIVEYR.G K.AGSALNLMAAK.A + Oxidation (M)
287	gi|116196472	CHGG_04834 ATP binding	84800	5.07	2	154	3	R.ATPSLVGFGPK.S R.LINDTTAAALGYGITK.L
297	gi|170093996	predicted protein	16753	6.84	3	76	13	R.TYIMVKPDGVQR.G R.GDYCLAVGR.N
301	gi|238584385	hypothetical protein MPER_10155 heme binding	14254	4.81	5	146	26	K.FIDEHPGGDEVILAEAGAR.D K.FIDEHPGGDEVILAEAGAR.D R.DATEAFEDVGHSDEAR.A R.DATEAFEDVGHSDEAR.A R.DATEAFEDVGHSDEAR.A
304	gi|169848944	valosin-containing protein / nucleoside-triphosphatase activity	90192	4.91	5	200	6	K.SIGIKPPR.G R.GILMFGPPGTGK.T + Oxidation (M) R.VVSQLLTLMDGLK.A + Oxidation (M) R.FALGTSNPSALR.E K.GVLFYGPPGTGK.T
305	gi|238606531	Putative uncharacterized protein	18936	4.99	8	285	31	K.AALSEGEYSK.T K.AALSEGEYSK.T K.AALSEGEYSKTTSEGLQR.K R.KVQLLEEELDAAEK.N R.KVQLLEEELDAAEK.N K.NLKDTVEK.L R.QVDVKAEHFER.Q K.AEHFER.Q
306	gi|595780898	hypothetical protein FOMMEDRAFT_148130	16262	5.26	4	206	33	K.LSVEDALQQVLK.N K.LIEALCAEHK.I K.VVGCSCVVVK.D K.DYGVESEGLNVLLDYFK.N
310	gi|238565140	hypothetical protein MPER_16210 / transferase activity, transferring acyl groups other than amino-acyl groups	16427	9.87	?	113	45	M.GITSENVASK.Y R.AKQDTFAALSFQK.A R.AKQDTFAALSFQK.A K.QDTFAALSFQK.A R.FAPEILPIK.A K.LKPAFTK.D K.DGSTHAGNASQVSDGAAAVLLAR.R K.DGSTHAGNASQVSDGAAAVLLAR.R K.KLGLPIVGK.F
311	gi|58258893	Acetyl-CoA C-acyltransferase, putative / transferase activity, transferring acyl groups other than amino-acyl groups	43760	7.01	1	60	5	K.DGSTHAGNASQVSDGAAAVILAR.R
312	gi|169864529	Succinate dehydrogenase/oxidoreductase activity	31286	8.49	2	77	7	R.LQNEMSMYR.C + 2 Oxidation (M) K.GLNPAAAIAK.I
314	gi|238588195	electron carrier activity	29113	8.46	3	65	11	R.VNAQQTGVDLNVK.H K.AVTIGPPK.S R.YASLPNIMK.A + Oxidation (M)
320	gi|395334576	succinate-CoA ligase	34700	9.36	2	134	7	R.ANPKPVVGFIAGR.T K.GAASDKVAALEK.A
324	gi|336364162	oxidoreductase activity	38339	5.62	4	168	12	R.GGTLMIYGVYENK.A + Oxidation (M) K.ALVHWPPSK.I K.IIGSFSQTYCFPR.A R.AVAYLDSGK.I
325	gi|238588592	Aspartate aminotransferase/pyridoxal phosphate binding	21992	7.31	9	414	30	R.YFVAQGHQVALAQSFAK.N R.YFVAQGHQVALAQSFAK.N K.NMGLYGER.V + Oxidation (M) R.VGAFSLTTSDPDEK.A R.VGAFSLTTSDPDEKAR.V R.VGAFSLTTSDPDEKAR.V K.TPGEWSHIK.S K.AHIYMTADGR.I K.AHIYMTADGR.I + Oxidation (M)
326	gi|238588592	Aspartate aminotransferase/pyridoxal phosphate binding	21992	7.31	3	95	12	R.VGAFSLTTSDPDEK.A R.VGAFSLTTSDPDEKAR.V K.TPGEWSHIK.S
337	gi|238568934	protein disulfide oxidoreductase activity	17653	4.64	6	285	44	K.QFEEVVFDDSK.D R.LKPTWDQLGER.Y K.MEATENDLPSSVPFK.I + Oxidation (M) K.ITGFPTIK.F R.EFIDYEGDR.T K.EEEAQAPLSGAAQGEK.A
341	gi|302695081	Pyruvate kinase/pyruvate kinase activity	58231	6.00	2	99	3	R.KTSIIATIGPK.T R.VPIITVTR.S
346	gi|170097613	Predicted protein/ATP binding	73590	5.17	14	662	15	K.VTHAVVTVPAYFNDAQR.Q K.VTHAVVTVPAYFNDAQR.Q K.DAGTIAGLQVLR.I R.IINEPTAAAIAYGLNK.K R.IINEPTAAAIAYGLNKK.G R.IINEPTAAAIAYGLNKK.G R.KTMKPVEQVLK.D + Oxidation (M) K.TMKPVEQVLK.D + Oxidation (M) K.EYFGGKEPSK.G R.NTVIPTR.K K.SESITITNEK.G R.LSQEEIDR.M K.LAEVQGVVNPITTK.L K.LAEVQGVVNPITTK.L
351	gi|392597904	enolase	47350	6.12	4	188	9	R.AAVPSGASTGVHEAVELR.D K.IGTETYHTLK.K K.IGTETYHTLKK.V K.IALDVASSEFYK.E
353	gi|170097613	ATP binding	73590	5.17	3	146	4	R.IINEPTAAAIAYGLNK.K K.LAEVQGVVNPITTK.L
359	gi|390598392	nucleoside diphosphate kinase	16822	6.97	3	92	25	R.TYIMVKPDGVQR.G R.TYIMVKPDGVQR.G + Oxidation (M) K.GKPFFPGLIK.Y K.GKPFFPGLIK.Y R.SMLGATNPLASAPGTIR.G R.SMLGATNPLASAPGTIR.G + Oxidation (M)
362	gi|18654466	glyceraldehyde-3-phosphate dehydrogenase	18169	5.93	1	84	7	-.ASCTTNCLAPLAK.V
378	gi|169849981	argininosuccinate synthetase	47673	5.28	8	276	10	R.FELAFYGLKPDIK.V R.FELAFYGLKPDIK.V R.FELAFYGLKPDIK.V R.LPEFYNR.F R.GCYESPGATILR.V R.GCYESPGATILR.V R.VAHIDLEGLTLDR.N R.VAHIDLEGLTLDR.N
381	gi|393220879	isocitrate dehydrogenase	47350	5.99	9	301	14	R.IVVKNPVVELDGDEMTR.I K.IREELILPYLQLDIK.Y K.IREELILPYLQLDIK.Y R.EELILPYLQLDIK.Y R.HAFGDQYR.S R.STDFVAPGPGK.L R.LIDDMVAQAIK.S R.LIDDMVAQAIK.S + Oxidation (M) R.LIDDMVAQAIK.S + Oxidation (M)
383	gi|66473253	translation elongation factor 1-alpha	39018	7.29	4	198	13	K.YMVTVIDAPGHR.D + Oxidation (M) R.LPLQDVYK.I K.IGGIGTVPVGR.V K.AGMIVTFAPTNVTTEVK.S + Oxidation (M)
384	gi|392597600	P-loop containing nucleoside triphosphate hydrolase protein	94732	6.19	4	165	6	R.YRVETLYEGPMDDESAIGIR.D + Oxidation (M) R.YIEPIEDCPAGNIVGLVGIDQFLLK.N R.YIEPIEDCPAGNIVGLVGIDQFLLK.N K.DLQEDHAGVPLK.I
385	gi|170094810	Ligase	74987	7.57	1	84	1	K.LAQGEYVALEK.I
386	gi|299749855	6-phosphofructokinase	91797	8.44	3	119	4	R.EGIDALVVCGGDGSLTGADVFR.R R.AFVIEVMGR.D + Oxidation (M) R.VFVVETQGGK.C
388	gi|392596225	polyketide synthetase	115428	5.9	8	366	8	K.ATALVSNKDIER.F K.ILLNTATLR.L R.AITNGQVEGFPSPDEVR.T R.AITNGQVEGFPSPDEVR.T K.LPDPPLLDGVK.T K.TPLEYMLWR.Y + Oxidation (M) K.HFADFGLEPEFVSHNTMR.G + Oxidation (M) K.VFEGGVLIITHNR.D
390	gi|238591928	hypothetical protein MPER_07626	40526	8.84	1	66	4	K.VEEPLVSVVENDLGLVAK.S
395	gi|392566811	kinesin heavy chain	107763	5.8	5	241	7	R.ITEQIFQSIVESDAHLEYLVK.V K.NLSDYYVSSAR.E K.TGNLYLVDLAGSEK.V R.ILQESLGGNSR.T K.VVELEIQLDEIKEQYNNVIR.N
397	gi|440640565	large subunit ribosomal protein L30e	11916	9.7	6	240	22	K.LVIIAGNCPPIR.K K.LVIIAGNCPPIR.K K.LVIIAGNCPPIR.K R.KSELEYYAMLSK.C + Oxidation (M) R.KSELEYYAMLSK.C + Oxidation (M) K.SELEYYAMLSK.C + Oxidation (M)
398	gi|238592521	hypothetical protein MPER_07428	42668	6.62	1	60	3	K.LQEILGQLGVILER.F
399	gi|395328573	NAD-dependent glutamate dehydrogenase	119422	6.39	4	260	6	R.MLFDENYALASTQSLK.N + Oxidation (M) K.YVDAVIDLLIPGQTPGIK.E K.VQTGGPDGDLGSNEILLSSDK.T K.LPSGEVVLDGTDFR.N
400	gi|390602556	RNA-binding domain-containing protein	15629	6.54	3	93	9	K.VYVGNLSWNTTDESLR.A K.VYVGNLSWNTTDESLR.A K.VYVGNLSWNTTDESLR.A
402	gi|242212506	60S ribosomal protein L17/L23	14811	10.2	5	207	30	R.LTLGLPTGAVLNCADNSGAK.S R.LPDAGVGDMVVASVK.K R.LPDAGVGDMVVASVK.K + Oxidation (M) R.LPDAGVGDMVVASVK.K + Oxidation (M) K.ECADLWPR.I
404	gi|238584385	hypothetical protein MPER_10155	14254	4.81	1	62	14	R.ALLPGMLVGDIEESDKVER.R + Oxidation (M)
405	gi|238606531	hypothetical protein MPER_02967	18936	4.99	23	867	59	R.IEADNAIER.A R.IEADNAIER.A R.IEADNAIER.A K.KLDQLLLEK.E K.KLDQLLLEK.E K.KLDQLLLEK.E K.LDQLLLEKEQEISSLQHK.L K.EQEISSLQHK.L K.LGLAEADLEK.A K.LGLAEADLEK.A K.LGLAEADLEKAENK.V K.LGLAEADLEKAENK.V K.LGLAEADLEKAENK.V K.AALSEGEYSK.T K.AALSEGEYSK.T R.KVQLLEEELDAAEK.N R.KVQLLEEELDAAEK.N R.KVQLLEEELDAAEK.N K.VQLLEEELDAAEK.N K.NLKDTVEK.L R.VEQERDQWEK.K K.EFEELNR.E K.EFEELNREIQGL.-
407	gi|170106427	60S ribosomal protein L18	20994	11.04	1	81	6	K.IIVQVGTVTDDIR.L
408	gi|238609693	hypothetical protein MPER_02009	14957	5.72	4	140	47	K.LLIVTCMDSR.I + Oxidation (M) R.IDNFESLGLQLGEAHIIR.N K.AELPQDDPNATK.A K.ALNDIEFMEFNDLEGSVRDDVK.F + Oxidation (M)
410	gi|392569814	40S ribosomal protein S5-1	22628	9.84	4	266	18	K.KAQMPIVER.L + Oxidation (M) K.AQMPIVER.L + Oxidation (M) R.VNQAIALLTIGTR.E K.SIAECLADELINAAK.G
412	gi|393215789	ATP synthase d subunit	19217	6.93	3	117	12	K.ETIAALNAFR.K K.AIVDEAEK.I K.AIVDEAEKIFK.D
413	gi|336373463	hypothetical protein SERLA73DRAFT_103829	22597	5.7	12	427	24	K.LDANDESLAR.W K.VTVLTLELDSPTLPPGK.K K.VTVLTLELDSPTLPPGK.K K.VTVLTLELDSPTLPPGK.K K.VTVLTLELDSPTLPPGK.K K.VTVLTLELDSPTLPPGK.K K.VTVLTLELDSPTLPPGKK.L K.VTVLTLELDSPTLPPGKK.L K.VTVLTLELDSPTLPPGKK.L K.EGVEYNVR.I R.ITFKVNHSIISGVR.Y K.VNHSIISGVR.Y
415	gi|390599287	60S ribosomal protein L10	25270	10.3	5	191	18	K.DSFHLR.V K.MLSCAGADR.L + Oxidation (M) R.VNIGQIILSIR.T R.VLQDGAYVQYIRPK.G R.VLQDGAYVQYIRPK.G
416	gi|238579620	hypothetical protein MPER_11800	35911	6.06	2	134	7	R.VPTPDVSVVDLVVR.T R.RVCDLLLFAAK.K
417	gi|409082095	hypothetical protein AGABI1DRAFT_111072	33918	6.07	4	230	16	R.ATAGSYVASGTVK.K K.YLSNLVYSYK.G K.TGPAVFYVDSDGTR.L R.WDLTDEEAQELGR.R
418	gi|70780048	glyceraldehyde-3-phosphate dehydrogenase	37133	7.07	4	235	12	K.LTGLSFR.V R.VPTPDVSVVDLVVR.T K.ACSYDDIK.V K.LIAWYDNEWGYSR.R
419	gi|395335098	proteasome subunit alpha type 5	27015	5.05	14	426	29	R.GVNTFSPEGR.L R.GVNTFSPEGR.L R.LFQVEYAIEAIK.L R.VQSPLLESSSIEK.I R.VQSPLLESSSIEK.I R.VQSPLLESSSIEK.I R.VQSPLLESSSIEK.I R.VQSPLLESSSIEK.I R.VQSPLLESSSIEK.I K.IMEIDR.H + Oxidation (M) K.IMEIDR.H + Oxidation (M) R.HLGCAMSGLTADAR.T + Oxidation (M) R.IKVESVTQAVCDLALR.F R.IKVESVTQAVCDLALR.F
420	gi|238566502	hypothetical protein MPER_15840	11063	5.01	3	159	35	K.VIEAPAIDLSK.I K.IGETSYGPSK.V K.VTIIDSVEDYAILLK.E
421	gi|393217697	40S ribosomal protein S8 C170:C191	23846	10.93	3	159	12	R.IIGVVYNASNNELVR.T R.IIGVVYNASNNELVR.T K.GAIIQVDATPFR.Q
424	gi|170089877	20S proteasome subunit	27962	7.85	2	143	7	R.QSEGYSIQTR.Y R.LIQTMLYAR.R + Oxidation (M)
425	gi|58258181	prohibitin PHB1	30376	7.9	3	101	11	K.IYQSLGLDYDER.V R.VLPSIGNEVLK.A K.QIAQQDAER.A
428	gi|307206434	Succinate dehydrogenase [ubiquinone] iron-sulfur subunit, mitochondrial [Harpegnathos saltator]	26478	8.94	3	162	10	K.IKNEMDPTLTFR.R + Oxidation (M) K.NEMDPTLTFR.R + Oxidation (M) K.VYPLPHMYIVK.D + Oxidation (M)
429	gi|238579307	hypothetical protein MPER_11912	22361	10.56	4	113	15	K.EIIHDAGR.G R.TSGNYATVIGHSPDENK.T R.TSGNYATVIGHSPDENK.T R.IDKPLLK.A
430	gi|238568133	hypothetical protein MPER_15399	10878	8.52	5	253	43	K.GPTFTADTVLGR.D K.GPTFTADTVLGR.D R.YAAAVGFNAPEYAITLHGLNNLK.T R.YAAAVGFNAPEYAITLHGLNNLK.T K.VSADVEAGAK.A
431	gi|2706555	succinate dehydrogenase iron-sulfur subunit	28836	8.13	3	230	9	K.IKNEMDPTLTFR.R + Oxidation (M) K.NEMDPTLTFR.R + Oxidation (M) K.DLVPDLTLFYK.Q
432	gi|1749530	unnamed protein product	56165	8.09	1	59	3	K.GILFVGSGVSGGEEGAR.Y
435	gi|238568133	hypothetical protein MPER_15399	10878	8.52	5	229	49	K.GPTFTADTVLGR.D R.DGFLVGAEAAYNVTEGNITR.Y R.DGFLVGAEAAYNVTEGNITR.Y K.TFSASYYHK.V K.VSADVEAGAK.A
438	gi|392597175	hypothetical protein CONPUDRAFT_161234	29741	6.86	5	195	15	K.IYQSLGLDYDER.V K.IYQSLGLDYDER.V R.VLPSIGNEVLK.A K.EFTQAVEAK.Q K.QIAQQDAER.A
441	gi|238605728	hypothetical protein MPER_03217	11553	8.26	7	308	61	R.GLLNGEVAIITGAGQGIGR.S K.VVVSDIDAK.K K.KAEEVVNEIK.A K.KAEEVVNEIK.A K.AAGGDAIAVAGDVGASDFPR.K R.KIVDATVNQYGK.I K.IVDATVNQYGK.I
442	gi|353237732	probable 40S ribosomal protein S2	28426	10.25	4	183	17	K.EYQIVDFFLPK.L R.GTGIVAAPASK.R K.GSTATMGNFLK.A + Oxidation (M) K.TYAFLTPDLWR.E
445	gi|393243068	voltage-dependent ion-selective channel	31922	9.05	2	146	6	K.TPSNVTFR.V K.GPTFTADTVLGR.D
446	gi|238588195	hypothetical protein MPER_08879	29113	8.46	2	71	10	K.LPLVVTTDLR.L
447	gi|238566278	hypothetical protein MPER_15904	13255	4.94	1	50	11	R.TDMGGPLASDGDAK.D + Oxidation (M)
450	gi|392593057	ribosomal protein S3Ae	29643	9.89	3	92	9	K.APSTFEVR.N K.TTYAQSSQIR.E K.MFEIMTR.E + 2 Oxidation (M)
451	gi|238605728	hypothetical protein MPER_03217	11553	8.26	2	85	26	K.KAEEVVNEIK.A K.AAGGDAIAVAGDVGASDFPR.K
452	gi|238588748	hypothetical protein MPER_08697	15466	6.58	4	126	21	R.VIPGATDVLSLLR.Q K.VIFVTNNATK.S K.VIFVTNNATK.S K.KVYVIGMK.G + Oxidation (M)
453	gi|238577092	hypothetical protein MPER_12724	33843	6.34	1	74	4	R.LNCEAEEGTSYK.V
454	gi|336383933	F-actin capping protein	30913	4.82	3	150	11	R.EYLACDYNR.D K.LEISANEAFDTYR.E R.NLLQEVYFGK.T
456	gi|299743770	2-nitropropane dioxygenase	36153	8.2	3	107	4	R.IFETAGNNPGPLIK.Y R.IFETAGNNPGPLIK.Y R.IFETAGNNPGPLIK.Y
457	gi|238579827	hypothetical protein MPER_11741	32143	6	2	60	9	R.HSDIVFNLVGR.D K.LAQLPWWPLLSPDEVTR.R
458	gi|302678229	hypothetical protein SCHCODRAFT_44661	27409	8.83	1	63	3	K.SVVDHQVAER.K
460	gi|238584839	hypothetical protein MPER_09999	38146	5.78	1	62	5	R.SVFIEAPYTVETGEAER.I
461	gi|6015061	Elongation factor 1-alpha	50444	9.2	7	262	13	K.YMVTVIDAPGHR.D + Oxidation (M) K.YMVTVIDAPGHR.D + Oxidation (M) R.EHALLAFTLGVR.Q R.EHALLAFTLGVR.Q K.TLLDAIDAIEPPVRPSDKPLR.L R.LPLQDVYK.I K.IGGIGTVPVGR.V
464	gi|238579827	hypothetical protein MPER_11741	32143	6	16	435	37	R.HSDIVFNLVGR.D K.VAAQVGVPR.L R.LVHLSHLNASSTSESK.F K.AVYDGATIVRPATMYGYEDR.F K.AVYDGATIVRPATMYGYEDR.F + Oxidation (M) K.AVYDGATIVRPATMYGYEDR.F + Oxidation (M) K.AVYDGATIVRPATMYGYEDR.F + Oxidation (M) R.FLNNMAVWPIWWK.L + Oxidation (M) R.FLNNMAVWPIWWK.L + Oxidation (M) R.FLNNMAVWPIWWK.L + Oxidation (M) K.TRPVHVMDVAQALANLVHGPK.L + Oxidation (M) K.TRPVHVMDVAQALANLVHGPK.L + Oxidation (M) K.TRPVHVMDVAQA…
465	gi|299752705	proteasome regulatory subunit 12	37925	5.28	2	223	9	K.TINVANSFGIPFEEDEKDSK.T R.DIKDSTTTTLATR.V
466	gi|6015061	Elongation factor 1-alpha	50444	9.2	9	345	16	K.STTTGHLIYK.C K.YMVTVIDAPGHR.D + Oxidation (M) K.YMVTVIDAPGHR.D + Oxidation (M) R.EHALLAFTLGVR.Q K.TLLDAIDAIEPPVRPSDKPLR.L K.TLLDAIDAIEPPVRPSDKPLR.L K.TLLDAIDAIEPPVRPSDKPLRLPLQDVYK.I R.LPLQDVYK.I K.IGGIGTVPVGR.V
467	gi|58758727	translation elongation factor EF1-alpha	44499	8.55	5	201	17	K.STTTGHLIYK.C R.EHALLAFTLGVR.Q K.TLLDAIDAIEPPVRPSDKPLR.L K.IGGIGTVPVGR.V K.AGMIVTFAPTNVTTEVK.S + Oxidation (M)
469	gi|238597707	hypothetical protein MPER_05711	29403	5.4	17	791	55	R.DKVGSTSQASSSAPR.Q R.DKVGSTSQASSSAPR.Q R.DKVGSTSQASSSAPR.Q K.VGSTSQASSSAPR.Q K.KYDEAIAAYGEAIALDSTNPIYYSNR.A K.KYDEAIAAYGEAIALDSTNPIYYSNR.A K.GDHLSAIGDAELALASDPNFVK.A K.GDHLSAIGDAELALASDPNFVK.A R.LGHAQYCLSDFK.A R.LGHAQYCLSDFK.A K.AAADAFER.G K.LDPNNAGLK.S R.ITKDDDDEGPPPLIPDDGSSPAPR.A R.ITKDDDDEGPPPLIPDDGSSPAPR.A R.AGAGAGGGGMPDMASMADMLR.G + 3 Oxidation (M) R.AGAGAGGGGMPDMASMADMLR.G + 4 Oxidation (M…
470	gi|1535	unnamed protein product	38195	5.94	1	53	4	R.AHQVVEDGYEFFAK.R
471	gi|392593272	acetolactate synthase	38789	7.85	5	193	20	R.TAEEAVTNILYNTPPPSLQPFKK.H K.HILNCLVQNEPGVLSR.V R.RQLEDLVPVWAVLDYTDTR.V R.RQLEDLVPVWAVLDYTDTR.V K.IVDVSENSVIVELTAK.T
472	gi|395334576	succinate-CoA ligase	34700	9.36	2	135	7	R.ANPKPVVGFIAGR.T K.GAASDKVAALEK.A
473	gi|58758727	translation elongation factor EF1-alpha	44499	8.55	4	171	12	K.STTTGHLIYK.C R.EHALLAFTLGVR.Q K.IGGIGTVPVGR.V K.AGMIVTFAPTNVTTEVK.S
474	gi|409081769	actin 1	42052	5.31	9	433	25	K.DSYVGDEAQSKR.G R.VAPEEHPVLLTEAPLNPK.A R.VAPEEHPVLLTEAPLNPK.A R.TTGIVLDSGDGVTHTVPIYEGFALPHAILR.L R.GYPFTTTAER.E K.SYELPDGQVITIGNER.F K.SYELPDGQVITIGNER.F K.SYELPDGQVITIGNER.F K.ELTSLSPSSMK.V + Oxidation (M)
476	gi|393248185	translation elongation factor	50380	9.2	17	491	23	K.THVNVVVIGHVDSGK.S K.STTTGHLIYK.C K.STTTGHLIYK.C K.YAWVLDK.L R.EHALLAFTLGVR.Q R.EHALLAFTLGVR.Q R.EHALLAFTLGVR.Q R.EHALLAFTLGVR.Q K.TLLDAIDAIEPPVRPSDKPLR.L K.TLLDAIDAIEPPVRPSDKPLR.L K.TLLDAIDAIEPPVRPSDKPLR.L K.TLLDAIDAIEPPVRPSDKPLRLPLQDVYK.I R.LPLQDVYK.I R.LPLQDVYK.I K.IGGIGTVPVGR.V K.IGGIGTVPVGR.V K.SVEMHHEQLESGQPGDNVGFNVK.N + Oxidation (M)
477	gi|34330248	glyceraldehyde-3-phosphate dehydrogenase	36760	7.6	4	134	8	R.AVNNNIIPSSTGAAK.A R.AVNNNIIPSSTGAAK.A K.IIAWYDNEWGYSR.R K.IIAWYDNEWGYSR.R
478	gi|238608655	hypothetical protein MPER_02316	17291	4.98	5	212	25	K.FVLAGATEAHLLAK.E K.FVLAGATEAHLLAK.E R.LLPGPPLSQK.T K.GGSLLQFEGK.V K.VVGVVSHR.R
479	gi|238588592	hypothetical protein MPER_08751	21992	7.31	7	370	31	R.YFVAQGHQVALAQSFAK.N K.NMGLYGER.V + Oxidation (M) R.VGAFSLTTSDPDEK.A R.VGAFSLTTSDPDEKAR.V R.VGAFSLTTSDPDEKAR.V R.ETLYNMLTHDLK.T + Oxidation (M) K.TPGEWSHIK.S
480	gi|328766758	hypothetical protein BATDEDRAFT_37532	31328	5.54	2	67	4	K.VLKDPDMLSVYK.V K.VLKDPDMLSVYK.V
481	gi|58758727	translation elongation factor EF1-alpha	44499	8.55	19	443	19	K.STTTGHLIYK.C R.EHALLAFTLGVR.Q R.EHALLAFTLGVR.Q R.EHALLAFTLGVR.Q K.TLLDAIDAIEPPVRPSDKPLR.L K.TLLDAIDAIEPPVRPSDKPLR.L K.TLLDAIDAIEPPVRPSDKPLR.L K.TLLDAIDAIEPPVRPSDKPLR.L K.TLLDAIDAIEPPVRPSDKPLRLPLQDVYK.I R.LPLQDVYK.I R.LPLQDVYK.I R.LPLQDVYK.I K.IGGIGTVPVGR.V K.IGGIGTVPVGR.V K.IGGIGTVPVGR.V K.AGMIVTFAPTNVTTEVK.S K.AGMIVTFAPTNVTTEVK.S + Oxidation (M) K.AGMIVTFAPTNVTTEVK.S + Oxidation (M) K.AGMIVTFA…
482	gi|392560351	GDP-mannose 4,6-dehydratase	45689	7.16	9	348	22	K.VALISGITGQDGSYLTEFLLEK.G K.VALISGITGQDGSYLTEFLLEK.G K.GYEVHGIIR.R R.LHHLYEDQHERPNK.F R.LHHLYEDQHERPNK.F K.VSFEMAEYTGDVDGLGTLR.L + Oxidation (M) R.FYQASTSELYGK.V R.FYQASTSELYGK.V K.QSCLYLGNLDAKR.D
483	gi|170084477	predicted protein	94069	6.24	3	88	2	K.STLTDSLVSK.A R.AFNQFVLDPIFK.I R.AFNQFVLDPIFK.I
484	gi|409081931	hypothetical protein AGABI1DRAFT_97319	36121	5.24	3	140	7	R.DIKDSTTTTLATR.V R.AVIALHGLVDNK.A R.AVIALHGLVDNK.A
486	gi|169848944	valosin-containing protein	90192	4.91	9	354	8	R.KGDTFLVR.G K.SIGIKPPR.G R.GILMFGPPGTGK.T + Oxidation (M) K.MAGESESNLR.K + Oxidation (M) K.NSPAIIFIDEIDSIAPK.R K.NSPAIIFIDEIDSIAPK.R R.VVSQLLTLMDGLK.A R.VVSQLLTLMDGLK.A + Oxidation (M) R.VVSQLLTLMDGLK.A + Oxidation (M)
487	gi|169864162	60S ribosomal protein L4	40999	11.36	7	372	25	K.AGHQTSAESWGTGR.A R.SGQAAFGNMCR.G + Oxidation (M) R.FAVVSALAASALPSLVLAR.G R.NLPGVELVNVR.R R.LNLLQLAPGGHLGR.F K.ISNPDVTR.L R.LINSDEIQSVVRPAGQK.I
488	gi|299755817	septin	42130	5.08	3	187	9	R.QYDDLLAEESR.I R.SALLNSHLADLK.S K.SLTHDVLYETYR.T	http://www.matrixscience.com/cgi/master_results.pl?file=..%2Fdata%2F20130123%2FFtEcireah.dat
490	gi|170095049	40S ribosomal protein S3	29347	9.07	4	246	17	R.AELNEFFTR.E R.ELAEEGYSGCDVR.V R.ATHTQEVLGEK.G R.GLSAIAQCESLR.Y
491	gi|21229690	3-oxoacyl-ACP synthase	36891	5.58	3	65	3	K.ALIDANIGIEK.I
492	gi|238613709	hypothetical protein MPER_00887	17901	6.67	3	107	16	K.TTLTAAITK.V K.GGATFTDYAQIDKAPEEK.A K.GGATFTDYAQIDKAPEEK.A
493	gi|402225401	heat shock cognate 70	70687	5.12	6	303	11	R.TTPSYVSFSDTER.L R.IINEPTAAAIAYGLDK.K R.IINEPTAAAIAYGLDKK.T K.ATAGDTHLGGEDFDNR.L R.LVNHFVQEFK.R K.IDKANVHEIVLVGGSTR.I
494	gi|238565140	hypothetical protein MPER_16210	16427	9.87	5	261	34	R.AKQDTFAALSFQK.A R.AKQDTFAALSFQK.A R.FAPEILPIK.A K.DGSTHAGNASQVSDGAAAVLLAR.R K.KLGLPIVGK.F
495	gi|393245698	ATP synthase F1, beta subunit	58080	5.89	13	530	23	R.LVLEVASHLGENSVR.T
498	gi|393220373	26S proteasome subunit P45	46624	5.36	16	584	27	R.EAVELPLTHFDLYK.K R.GVLLYGPPGTGK.T R.VVGSEFVQK.Y K.YLGEGPR.M R.ENAPSIIFIDEIDAIATK.R R.ENAPSIIFIDEIDAIATK.R R.ENAPSIIFIDEIDAIATKR.F K.RFDAQTGADR.E R.FDAQTGADR.E R.FDAQTGADREVQR.I R.ILLELLNQMDGFDQGSNVK.V R.ILLELLNQMDGFDQGSNVK.V R.ILLELLNQMDGFDQGSNVK.V + Oxidation (M) R.ILLELLNQMDGFDQGSNVK.V + Oxidation (M) R.ADTLDPALLRPGR.L R.LIFQTVTSK.M
499	gi|393245927	26S proteasome subunit P45	50830	5.95	7	441	19	R.VAPTDIEEGMR.V + Oxidation (M) R.EVVETPLISPER.F K.ACIIFFDEVDAIGGAR.F R.FDDGAGGDNEVQR.T R.TMLELINQLDGFDPR.G + Oxidation (M) R.LCPNTTGAELR.S R.SVATEAGMFAIR.A + Oxidation (M)
500	gi|389741848	2-methylcitrate dehydratase	60866	8.58	9	514	15	R.LCLIDTIGCGLEGLR.F K.VPGTNYQLDPIR.G R.GAFNIGTIIR.W R.VGLDHVVLVK.V R.DQTIDAISQAWVDGQSLR.T R.DQTIDAISQAWVDGQSLR.T R.KSWAAGDACSR.A K.TWGFYDVLFK.G K.TWGFYDVLFK.G
501	gi|336371323	hypothetical protein SERLA73DRAFT_179784	53397	6.22	8	141	15	R.TIAMDGTEGLVR.G + Oxidation (M)
502	gi|169844743	26S proteasome non-ATPase regulatory subunit 12	54847	7.19	6	257	11	K.IFLETPR.A R.EKTEFILEQMR.L + Oxidation (M) R.KVNEEFLK.E K.VWETPSIK.K R.WEDLHTR.V K.TWMGMNAAQAAQSR.I + 2 Oxidation (M)
505	gi|170096726	aconitate hydratase 2	83306	6	4	115	3	R.EKTEFILEQMR.L + Oxidation (M)
506	gi|238570854	hypothetical protein MPER_14616	15274	5.34	2	90	11	R.KVNEEFLK.E
507	gi|389744766	26S proteasome subunit P45	47457	4.95	13	532	31	K.VWETPSIK.K
508	gi|170087850	phosphoglucomutase	61035	5.63	6	358	11	R.WEDLHTR.V
509	gi|299744867	phosphoglucomutase	63398	5.49	9	272	12	K.TWMGMNAAQAAQSR.I + 2 Oxidation (M)
512	gi|238595936	hypothetical protein MPER_06279	32157	5.87	6	296	21	K.GIAPPSLLTSYTSER.L K.GIAPPSLLTSYTSER.L R.TINVEGFVR.G R.APAAHALVGK.D K.DGAETTLFDVFSPSK.H R.VFLVRPDGYIGAIVK.G
514	gi|389739603	T-complex protein 1	60005	5.86	2	90	4	K.VVDLLAPYAR.G
515	gi|170085801	calnexin	60167	4.85	2	59	4	K.DKPLVVQYEVK.Y K.LLEDGFQTSGK.E
516	gi|238588310	hypothetical protein MPER_08844	41095	6.08	9	299	36	R.EAGLPIDDVSDITKAPEMLGGR.V + Oxidation (M) K.APEMLGGR.V + Oxidation (M) K.SGNGDVGQALR.S K.YDDAISGYFR.E R.YGANPHQKPAQAFVQGGELPFK.A K.ALCGSPGYINLLDALNSYALVK.E K.HVSPAGAAVGIELDETEKK.V K.HVSPAGAAVGIELDETEKK.V R.MSSFGDFIALSDPCDLATAR.I + Oxidation (M)
517	gi|393216883	heat shock protein HSS1	72717	5.17	7	336	13	R.TTPSYVSFSDTER.L R.IINEPTAAAIAYGLDKK.V K.ATAGDTHLGGEDFDNR.L R.LVNHFVQEFK.R K.LVSDFFNGKEPNK.S K.FELSGIPPAPR.G R.LSKEEIER.M
518	gi|238591928	hypothetical protein MPER_07626	40526	8.84	1	99	4	K.VEEPLVSVVENDLGLVAK.S
519	gi|238583378	hypothetical protein MPER_10535	53875	8.87	7	119	16	K.TVLIQELINNVAK.A
520	gi|238602887	hypothetical protein MPER_04084	24760	4.57	3	108	7	R.MFSDPNVLAK.L + Oxidation (M) K.SNPGTLDNLFQDPR.M K.DVTFLTNLGAAYFEK.G
521	gi|397648746	dihydroxyacetone synthase	71858	6.27	14	596	25	K.ANSGHPGAPLGMAPAAHVLFTR.F + Oxidation (M) K.ANSGHPGAPLGMAPAAHVLFTR.F + Oxidation (M) R.GASLESDWNNLLSSYGQK.Y K.TLPVYKPSDPAQASR.K K.VKGSVDFQPPSTGLGNYAGTYIR.Y K.GSVDFQPPSTGLGNYAGTYIR.Y K.TPSVLSLSR.Q R.QNLPNLEGSTIENALK.G R.QNLPNLEGSTIENALK.G R.VVSLPCWLVFDQQPQEYK.L K.SGAPILSLEALSTTGWQK.Y K.YSHEQYGLDTFGASGPYQK.V K.FGLTGSNIASVGR.K K.FGLTGSNIASVGR.K
522	gi|299741158	hsp70-like protein	71962	5.11	24	911	21	R.ITPSWVSFTDEER.L R.DFTPEEISAMILGK.M + Oxidation (M) K.DAGTIAGLQVLR.I K.DAGTIAGLQVLR.I R.IINEPTAAAIAYGLNK.K R.IINEPTAAAIAYGLNKK.G R.IINEPTAAAIAYGLNKK.G R.IINEPTAAAIAYGLNKK.G R.IEIESFEDGNDFSETLTR.A R.IEIESFEDGNDFSETLTR.A R.AKFEELNMDLFR.K R.AKFEELNMDLFR.K + Oxidation (M) R.AKFEELNMDLFR.K + Oxidation (M) K.DNNLLGKFELSGIPPAPR.G K.DNNLLGKFELSGIPPAPR.G K.DNNLLGKFELSGIPPAPR.G K.FELSGIPPAPR.G K.FELSGIPPA…
524	gi|395331560	glycyl-tRNA synthetase	72984	5.93	4	174	4	R.VPFASAQIGR.S R.EFTPNVIEPSFGLGR.I R.VDDSNTSIGKR.Y R.RLPAYDGVQAVE.
525	gi|238576970	hypothetical protein MPER_12779	64963	6.02	3	191	7	K.NTESVDVLDAVGSNIR.I R.FVAANWEEALEAIAK.G R.ADTTYGYDYLGADAK.A
526	gi|409081292	ATP1 alpha subunit of the F1 sector of mitochondrial F1F0 ATP synthase [Agaricus bisporus var. burnettii JB137-S8]	58272	9.15	7	312	15	R.ISGTAVGGNVEETGR.V R.VLSVGDGIGR.V R.TGQIVDVPVGPGLLGR.V R.SVNQPMMTGLKPIDAMVPIGR.G + 3 Oxidation (M) K.HALIIYDDLSK.Q K.HALIIYDDLSK.Q R.EAYPGDVFYLHSR.L
528	gi|242780882	spore-specific catalase CatA	83951	6.68	2	81	2	R.FSTVQGSR.G K.IWPEELVPLR.V
529	gi|238589951	hypothetical protein MPER_08293	16701	6.74	3	117	35	R.ALAEDAEAGLELEVDLEKQEVR.R R.HCLLNGLDDIALTMQK.V + Oxidation (M) R.SEVWPWLDGFGYVK.G
530	gi|238586468	hypothetical protein MPER_09428	38972	5.36	3	111	8	K.TVLIQELINNVAK.A
531	gi|238592521	hypothetical protein MPER_07428	42668	6.62	3	98	6	K.LQEILGQLGVILER.F K.LQEILGQLGVILER.F R.SVILPVLIEK.V
532	gi|392597600	P-loop containing nucleoside triphosphate hydrolase protein	94732	6.19	9	414	13	R.NMSVIAHVDHGK.S + Oxidation (M) R.AFNMFVLDPIFK.I R.YRVETLYEGPMDDESAIGIR.D + Oxidation (M) K.GPLVLYVSK.M R.YIEPIEDCPAGNIVGLVGIDQFLLK.N K.DLQEDHAGVPLK.I K.DLQEDHAGVPLK.I K.AIEEGKVNAR.D R.GQVFSEEQRPGTPMFTVK.A + Oxidation (M)
533	gi|353227227	probable EFT2-translation elongation factor eEF2	87854	6.23	6	211	12	R.TIESVNVLVSTYHDAALGDVQVYPDK.G R.AFNMFVLDPIFK.I K.YRVETLYEGPMDDESAIGIR.D + Oxidation (M) R.YVEPIEECPAGNIVGLVGIDQFLLK.S R.YVEPIEECPAGNIVGLVGIDQFLLK.S K.DLEEDHAGVPLK.K
534	gi|238592521	hypothetical protein MPER_07428	42668	6.62	7	290	19	K.LQEILGQLGVILER.F K.LQEILGQLGVILER.F K.EPGYVLEDQCER.N R.DHFDLVFDGVGDWLK.G K.GITEDDVNRR.L K.DLLFSDDGEGHLK.F K.TPLWTDVR.S
537	gi|118594750	phosphoserine aminotransferase	40630	6.02	1	93	3	K.TVLIQELINNVAK.A
538	gi|238591077	hypothetical protein MPER_07904	31652	7.66	4	183	12	R.MDVPGAIACFR.Y + Oxidation (M) K.IAFTGSTLVGR.K K.IAFTGSTLVGR.K K.SPNIIFDDADFEQAVK.W
539	gi|392567159	Adenylosuccinate synthetase	47778	6.48	6	275	14	R.CAGGNNAGHTIVVPMGPEK.V + Oxidation (M) R.AQLVFDFHQIVDGLK.E R.AQLVFDFHQIVDGLK.E K.EVELGGSSIGTTK.R K.HSCLINGYDSLNLTK.L K.HSCLINGYDSLNLTK.L
542	gi|392571029	eukaryotic translation elongation factor 2	94118	6.15	4	220	4	R.YVEPIEDCPAGNIIGLVGIDQFLLK.S K.DLQEDHAGVPLK.I R.VLADEFGWDVTDAR.K K.EGVCAEENMR.G + Oxidation (M)
543	gi|170084477	predicted protein	94069	6.24	7	125	11	K.TVLIQELINNVAK.A
544	gi|170097792	UTP-glucose-1-phosphate uridylyltransferase+C258:C279	56858	8.49	17	707	33	K.VNGGLGTSMGMTGAK.S + 2 Oxidation (M) K.SALEVKDDMTFLDLTVR.Q + Oxidation (M) K.YANQQLR.I R.ITTFNQSR.Y K.GGTLIDYDGSIR.L K.GGTLIDYDGSIR.L R.LLEIAQVPSEHVEDFK.S K.NAHGINVPR.K K.SCSDLLLIK.S K.SDIYSLQHGQLVINEQR.M K.SDIYSLQHGQLVINEQR.M R.MFETTPVIK.L R.MFETTPVIK.L + Oxidation (M) K.ILELDHLTVTGDVYFGR.N R.GTVIVVANEGQR.I R.IDIPDGCILENR.L R.LLSGNLNMIEL.- + Oxidation (M)
545	gi|238603498	hypothetical protein MPER_03886	13557	8.87	2	89	2	K.ATATGEESEGEQIGK.I K.AFDVLVHDSSK.G
546	gi|170104184	beta-tubulin 1 tubb1	50416	4.79	15	464	27
547	gi|238583862	hypothetical protein MPER_10349	22351	7.42	2	73	6	K.YIATSGTCPYGGK.C K.YIATSGTCPYGGK.C
548	gi|170116680	60S ribosomal protein L23	14816	10.07	2	62	10	R.LPDAGVGDMVVASVK.K + Oxidation (M) R.LPDAGVGDMVVASVK.K + Oxidation (M)
549	gi|389742654	transaldolase	36245	5.84	3	188	9	R.LSFDKEGTK.A K.IASTWEGIQAAR.E K.TIVMGASFR.N + Oxidation (M)
551	gi|238565140	hypothetical protein MPER_16210	16427	9.87	9	390	46	R.AKQDTFAALSFQK.A R.AKQDTFAALSFQK.A R.FAPEILPIK.A K.QVVIDKDDGVR.D K.LKPAFTK.D K.DGSTHAGNASQVSDGAAAVLLAR.R K.DGSTHAGNASQVSDGAAAVLLAR.R K.DGSTHAGNASQVSDGAAAVLLAR.R K.KLGLPIVGK.F
555	gi|238585247	hypothetical protein MPER_09856	38935	9.33	13	321	45	K.VALVFGQMNEPPGAR.A + Oxidation (M)
556	gi|389629144	vacuolar protein sorting-associated protein 1	77325	8.5	2	104	4	R.NAGISPQPINLR.I K.VDLMDEGTDVVDILAGR.I
557	gi|238585247	hypothetical protein MPER_09856	38935	9.33	7	153	27	R.FTQAGSEVSALLGR.I
558	gi|238587386	hypothetical protein MPER_09111	27196	5.78	2	92	11	R.TEVDAYTPGSGNPR.E
562	gi|170085801	calnexin	60167		2	112
619	gi|390597964	inositol phosphatase	37052		5	152
635	gi|1749530	6-phosphogluconate dehydrogenase, decarboxylating	56165		2	102
638	gi|238600618	ATP-binding	26977		2	79
642	gi|389745484	ATP synthase F1 alpha subunit	58733		11	386
645	gi|189191514	dihydrolipoyl dehydrogenase, mitochondrial precursor	54684		2	64
649	gi|170097792	UTP-glucose-1-phosphate uridylyltransferase	56858		5	113
651	gi|170087850	phosphoglucomutase	61035		5	180
655	gi|392569756	chaperonin-containing T-complex zeta subunit Cct6	60044	6.59	2	84	4	R.ATLINVAYTSLATK.V K.GIDPLSLDILAK.H
658	gi|302692708	Oxirredutase	70947		3	92
667	gi|392571029	eukaryotic translation elongation factor 2	94118		2	108
668	gi|238589951	hypothetical protein MPER_08293	16701	6.74	2	59	17	R.CIIAPSFADIFR.N R.SEVWPWLDGFGYVK.G
670	gi|392571029	eukaryotic translation elongation factor 2	94118		4	198
672	gi|238603935	hypothetical protein MPER_03761	21676		1	60
673	gi|71020137	ATPase activity	117438		2	68
684	gi|238585695	oxidoreductase activity	20750	6.17	3	102	21	R.VSATDFLEESLPDTPSWR.V R.ALVSAVGSINTGHIAEEVLQSSK.A R.ALVSAVGSINTGHIAEEVLQSSK.A
687	gi|238576941	oxidoreductase activity	26384	9.23	4	193	19	R.ILEVLDKGK.A K.AAAVTSIVETR.D K.TFASQAALYR.L R.FAGVVFPGETLVTEMWK.E + Oxidation (M)
688	gi|559005	Ascorbate peroxidase/heme binding	27656	5.43	1	63	4	R.LPDATKGSDHLR.D
695	gi|237824249	Peptidyl-prolyl cis-trans isomerase/protein folding	17721	8.99	9	402	45	R.IVFKLYDEAVPK.T K.LYDEAVPK.T R.ELATGQHGFGYK.D R.ELATGQHGFGYKDSIFHR.V R.ELATGQHGFGYKDSIFHR.V R.VIPQFMLQGGDFTR.H K.SIYGEKFADENFQVK.H K.FADENFQVK.H K.HVVFGEVIEGLDIVR.K
698	gi|238588282	aldehyde-lyase activity	9966	5.37	6	257	37	K.DYLQSQVGNPEGPDKPNK.K K.DYLQSQVGNPEGPDKPNKK.Y K.DYLQSQVGNPEGPDKPNKK.Y R.VKEACEDLGNVNHL.- R.VKEACEDLGNVNHL.- K.EACEDLGNVNHL.-
700	gi|238584608	ATP binding	29158	4.54	8	396	18	R.EIISNASDALDK.I R.EIISNASDALDKIR.Y R.EIISNASDALDKIR.Y R.YASLTDPSVLDSEKELCIR.I R.YASLTDPSVLDSEKELCIR.I R.LFLKEDQTEYLEEK.K R.LFLKEDQTEYLEEK.K K.EDQTEYLEEK.K
707	gi|215463501	MPER_05655	29725	5.34	7	61	33	K.VVNLVQGENFSPSFIK.L K.LNPNATLPTLEADGK.A K.DVITYLVENASRPVKR.G K.FFASTEATPFK.A R.IVLTLGAQTSEEAAQAVER.S R.SYGKPLPEK.V R.SYGKPLPEKVAAYWR.A
710	gi|170094152	Proteasome subunit alpha type/ threonine-type endopeptidase activity	29740	8.35	3	118	14	R.LTVEDPVTVEYITR.H R.LYQTEPSGIYSAWK.A K.SLLEVVQTGAK.N
714	gi|7549229	heat shock protein 90 ATP binding, unfolded protein binding	78939	4.82	2	97	3	R.ELISNASDALDK.I K.ADLVNNLGTIAK.S
717	gi|238593443	Malate dehydrogenase/nucleotide binding	18178		6	217
718	gi|73745439	Heat shock protein 90/ ATP binding, unfolded protein binding	14204	7.98	2	90	19	K.GIVDSEDLPLNISR.E K.LGIHEDAQNR.S
719	gi|238593443	hypothetical protein MPER_07111	18178	9.50	6	217	36	R.DDLFNTNASIVR.D R.DLASAIGNVSPK.A K.AHILVISNPVNSTVPIVAK.T K.AHILVISNPVNSTVPIVAK.T R.VFGVTTLDVVR.A R.IQYGGDEVVK.A
727	gi|238570289	Putative uncharacterized protein/None	9911	9.53	1	64	13	K.LTENSTVVEVAK.K
728	gi|238588592	hypothetical protein MPER_08751	21992	7.31	4	153	24	R.YFVAQGHQVALAQSFAK.N K.NMGLYGER.V + Oxidation (M) R.VGAFSLTTSDPDEK.A K.AHIYMTADGR.I + Oxidation (M)
732	gi|7199	Actin-3/structural constituent of cytoskeleton	42117	5.25	3	80	10	K.AGFAGDDAPR.A R.AVFPSIVGRPR.Y R.VAPEEHPVLLTEAPLNPK.R
735	gi|70780048	glyceraldehyde-3-phosphate dehydrogenase	37133	7.07	3	79	6	R.FDGTVETK.D R.FDGTVETKDGK.L K.ACSYDDIKVAIK.E
739	gi|302690980	Heat-shock protein 90/ATP binding,unfolded protein binding	80266		3	139
742	gi|50424825	DEHA2F14740p /nucleoside-triphosphatase activity	46556	5.43	2	91	5	R.VSLDMTTLTIMR.I + 2 Oxidation (M) K.GVLLYGPPGTGK.T
747	gi|238605505	Putative uncharacterized protein/None	17558	8.61	2	104	15	K.LKQEVTGPAK.K R.VMNTEGGFSAFTK.Q + Oxidation (M)
751	gi|302690980	heat-shock protein 90	80266	4.95	3	139	5	K.RAPFDLFESK.K K.GIVDSEDLPLNISR.E K.SIYYLTGESLAAVR.D
759	gi|170087204	predicted protein	71300	5.12	8	80	12	R.LVNHFVQEFK.R K.ANVHEIVLVGGSTR.I K.LVSDFFNGKEPNK.S R.NTTVPTKK.S K.FELSGIPPAPR.G R.ITITNDKGR.L R.LSKEEIER.M K.YKAEDEAAAAR.I
769	gi|1703157	Actin/ATP binding	41938	5.38	3	85	13	R.AVFPSIVGRPR.H K.DSYVGDEAQSKR.G R.GYPFTTTAER.E K.SYELPDGQVITIGNER.F
772	gi|170097792	UTP-glucose-1-phosphate uridylyltransferase/UTP:glucose-1-phosphate uridylyltransferase activity	56858	8.49	3	122	5	K.NAHGINVPR.K R.MFETTPVIK.L + Oxidation (M) R.GTVIVVANEGQR.I
773	gi|238575793	Putative uncharacterized protein	38029	6.08	12	600	36	R.LGNLTQMQLHALEK.L + Oxidation (M) K.EIQEEGAFVEER.M K.EIQEEGAFVEERMDDATLLR.F + Oxidation (M) R.MDDATLLR.F + Oxidation (M) R.KQFGVDDIVK.N K.EGRPIYIER.L K.ALYNITSQER.Q R.LVYEYEK.F K.IAILGSNYKDELLK.Q K.QIPIESLPK.D R.EKEQQQLDAK.K K.KAEGGGVAQNGDAATAAA.-
774	gi|170084385	Predicted protein .	57773	5.77	3	153	8	R.VDPNNPPWPAYR.G K.SLQSTGGDHLAATEK.N K.YAVVLLSEGRPGEK.V
776	gi|169861658	Alpha1 tubulin/structural molecule activity	49695	5.13	4	197	10	K.YAVVLLSEGRPGEK.V K.YMACALLYR.G + Oxidation (M) K.DVNAAVAIIK.T K.LGICNEPPAHVPGGDLAK.V
780	gi|82561913	ATP synthase F0 subunit 9	1658	8.53	1	30	94	M.LQSSKIIGAGLATVGL.-
782	gi|238608426	hypothetical protein MPER_02384	26620	9.61	2	153	10	K.YAANTGAQAIAGR.F R.FTPGSLTNYITR.S
786	gi|238594848	hypothetical protein MPER_06644	30095	6.85	1	87	5	R.DKVDDIVLVGGSTR.I
788	gi|170094730	Predicted protein/ATP binding	67109	5.49	3	90	6	R.TTPSYVAFASEER.L K.AVVTVPAYFNDSQR.L R.KASISITNSVGR.L
789	gi|390598102	heat shock cognate 70 [	70364	5.13	8	315	14	K.DAGTISGLNVLR.I R.IINEPTAAAIAYGLDK.K R.IINEPTAAAIAYGLDKK.V					R.IINEPTAAAIAYGLDKK.V			K.ATAGDTHLGGEDFDNR.L R.LVNHFVQEFK.R K.IDKANVHEIVLVGGSTR.I K.LVSDFFNGKEPNK.S R.LSKEEIER.M
792	gi|170097613	predicted protein	73590	5.17	5	214	8	K.VTHAVVTVPAYFNDAQR.Q K.DAGTIAGLQVLR.I K.EYFGGKEPSK.G K.SESITITNEK.G R.LSQEEIDR.M
793	gi|490512397	arginine repressor	17357	9.1	5	65	18	MKVK.T + Oxidation (M) K.VKTR.R K.TRR.L K.VAKAASMNGK.Y + Oxidation (M) K.AASMNGKYVYVLPNETMYK.R + 2 Oxidation (M)
811	gi|302690980	heat-shock protein 90	80266	4.95	4	165	6	K.RAPFDLFESK.K K.GIVDSEDLPLNISR.E K.LGIHEDAQNR.S K.SIYYLTGESLAAVR.D
In sequence, mw corresponds to a molecular mass values, the isoelectric point pI estimated; number of peptides by MS / MS; Score of sequence, sequence coverage and peptide sequence. All values were calculated by Mascot at http:. //www.matrixscience
